# Supplementary material for: What Is the Link Between Attention-Deficit/Hyperactivity Disorder and Sleep Disturbance? A Multimodal Examination of Longitudinal Relationships and Brain Structure Using Large-Scale Population-Based Cohorts
Source: Biol Psychiatry. 2020 Sep 15;88(6):459–69. doi: 10.1016/j.biopsych.2020.03.010 (PMC7445427; doi:10.1016/j.biopsych.2020.03.010)
Supplement: Supplement 2 [file mmc3.xlsx]

## Sheet: Table S7-GO_neg_subcortical
NAME	SIZE	ES	NES	NOM p-val	FDR q-val	FWER p-val	RANK AT MAX	LEADING EDGE
GO_REGULATION_OF_SYNAPSE_STRUCTURE_OR_ACTIVITY	209	-0.498194	-2.5819	0	0	0	3475	tags=50%, list=23%, signal=63%
GO_REGULATION_OF_SYNAPSE_ORGANIZATION	96	-0.546417	-2.52259	0	0	0	3347	tags=49%, list=22%, signal=62%
GO_REGULATION_OF_SYNAPTIC_PLASTICITY	133	-0.518069	-2.48307	0	0	0	1653	tags=38%, list=11%, signal=43%
GO_NEURON_NEURON_SYNAPTIC_TRANSMISSION	45	-0.596738	-2.37114	0	0.000172139	0.001	3680	tags=51%, list=24%, signal=67%
GO_SYNAPTIC_TRANSMISSION_GLUTAMATERGIC	20	-0.733052	-2.3754	0	0.000215174	0.001	1883	tags=60%, list=12%, signal=68%
GO_SYNAPTIC_SIGNALING	351	-0.425077	-2.35522	0	0.000294607	0.002	3597	tags=44%, list=23%, signal=57%
GO_REGULATION_OF_ALPHA_AMINO_3_HYDROXY_5_METHYL_4_ISOXAZOLE_PROPIONATE_SELECTIVE_GLUTAMATE_RECEPTOR_ACTIVITY	19	-0.724128	-2.3134	0	0.000615523	0.005	1827	tags=63%, list=12%, signal=72%
GO_GLUTAMATE_RECEPTOR_SIGNALING_PATHWAY	38	-0.618775	-2.29567	0	0.000746688	0.007	898	tags=37%, list=6%, signal=39%
GO_REGULATION_OF_SYNAPSE_ASSEMBLY	64	-0.528642	-2.28659	0	0.000944582	0.01	3003	tags=45%, list=19%, signal=56%
GO_POSITIVE_REGULATION_OF_CALCIUM_ION_DEPENDENT_EXOCYTOSIS	21	-0.681912	-2.22253	0	0.00115712	0.019	1883	tags=62%, list=12%, signal=70%
GO_PROTEIN_LOCALIZATION_TO_SYNAPSE	15	-0.755795	-2.23385	0	0.00118145	0.018	1883	tags=73%, list=12%, signal=83%
GO_CILIUM_ORGANIZATION	140	-0.474442	-2.26313	0	0.00118865	0.014	2823	tags=41%, list=18%, signal=49%
GO_MODULATION_OF_SYNAPTIC_TRANSMISSION	268	-0.419364	-2.23996	0	0.00120569	0.017	2303	tags=35%, list=15%, signal=41%
GO_REGULATION_OF_NEURONAL_SYNAPTIC_PLASTICITY	46	-0.581595	-2.24817	0	0.00123637	0.016	1653	tags=43%, list=11%, signal=49%
GO_REGULATION_OF_LONG_TERM_NEURONAL_SYNAPTIC_PLASTICITY	23	-0.64461	-2.13147	0	0.00375956	0.068	1622	tags=48%, list=11%, signal=53%
GO_POSITIVE_REGULATION_OF_EXCITATORY_POSTSYNAPTIC_POTENTIAL	20	-0.671235	-2.13198	0	0.00395585	0.068	3756	tags=75%, list=24%, signal=99%
GO_CILIUM_MOVEMENT	22	-0.625452	-2.10237	0	0.00476612	0.098	4051	tags=64%, list=26%, signal=86%
GO_AXONEME_ASSEMBLY	22	-0.636977	-2.10257	0	0.00504648	0.098	2677	tags=55%, list=17%, signal=66%
GO_LEARNING	115	-0.43695	-2.08123	0	0.0050943	0.125	1883	tags=34%, list=12%, signal=38%
GO_INNERVATION	20	-0.643515	-2.09503	0	0.00509478	0.108	1209	tags=40%, list=8%, signal=43%
GO_CILIUM_MORPHOGENESIS	152	-0.424263	-2.08514	0	0.00521511	0.122	2753	tags=38%, list=18%, signal=45%
GO_FOREBRAIN_REGIONALIZATION	17	-0.677386	-2.09003	0	0.00526097	0.117	2694	tags=53%, list=17%, signal=64%
GO_IONOTROPIC_GLUTAMATE_RECEPTOR_SIGNALING_PATHWAY	23	-0.630333	-2.06296	0	0.00537317	0.151	1427	tags=39%, list=9%, signal=43%
GO_MOTOR_NEURON_AXON_GUIDANCE	21	-0.624044	-2.05442	0	0.00546962	0.167	3812	tags=71%, list=25%, signal=95%
GO_REGULATION_OF_SYNAPTIC_VESICLE_TRANSPORT	28	-0.590851	-2.05797	0	0.00548341	0.162	1883	tags=46%, list=12%, signal=53%
GO_FEAR_RESPONSE	26	-0.598847	-2.06412	0	0.00556206	0.15	2705	tags=50%, list=18%, signal=61%
GO_REGULATION_OF_POSTSYNAPTIC_MEMBRANE_POTENTIAL	48	-0.515176	-2.05918	0	0.0055963	0.161	1883	tags=38%, list=12%, signal=43%
GO_PROTEIN_TRANSPORT_ALONG_MICROTUBULE	24	-0.626587	-2.06465	0	0.00576656	0.149	2753	tags=58%, list=18%, signal=71%
GO_REGULATION_OF_NEUROTRANSMITTER_SECRETION	44	-0.515639	-2.04847	0.00325733	0.00577505	0.182	2108	tags=39%, list=14%, signal=45%
GO_REGULATION_OF_CALCIUM_ION_DEPENDENT_EXOCYTOSIS	70	-0.470435	-2.03551	0	0.00598295	0.212	1883	tags=40%, list=12%, signal=45%
GO_POSITIVE_REGULATION_OF_SYNAPSE_ASSEMBLY	51	-0.503066	-2.03991	0	0.00603977	0.202	2972	tags=45%, list=19%, signal=56%
GO_POSITIVE_REGULATION_OF_SYNAPTIC_TRANSMISSION	98	-0.448813	-2.03681	0	0.00611794	0.211	2303	tags=39%, list=15%, signal=45%
GO_THYROID_GLAND_DEVELOPMENT	18	-0.651272	-2.04048	0	0.00624109	0.202	1983	tags=44%, list=13%, signal=51%
GO_EXPLORATION_BEHAVIOR	20	-0.629367	-2.02812	0	0.0062872	0.224	991	tags=40%, list=6%, signal=43%
GO_NEUROPEPTIDE_SIGNALING_PATHWAY	69	-0.472237	-1.99622	0	0.00884359	0.31	3784	tags=42%, list=25%, signal=55%
GO_MULTI_ORGANISM_BEHAVIOR	63	-0.478037	-1.99878	0	0.00887808	0.304	3597	tags=43%, list=23%, signal=56%
GO_COGNITION	217	-0.38181	-1.98433	0	0.00927345	0.347	2126	tags=31%, list=14%, signal=36%
GO_REGULATION_OF_NEUROTRANSMITTER_TRANSPORT	55	-0.476748	-1.97987	0	0.00951268	0.364	2108	tags=35%, list=14%, signal=40%
GO_WNT_SIGNALING_PATHWAY_CALCIUM_MODULATING_PATHWAY	30	-0.550443	-1.98477	0	0.00951749	0.347	1661	tags=33%, list=11%, signal=37%
GO_REGULATION_OF_NEUROTRANSMITTER_RECEPTOR_ACTIVITY	30	-0.558346	-1.9856	0	0.00975253	0.347	1827	tags=53%, list=12%, signal=60%
GO_REGULATION_OF_SYNAPTIC_TRANSMISSION_GLUTAMATERGIC	44	-0.50427	-1.96869	0	0.0103095	0.405	1912	tags=36%, list=12%, signal=41%
GO_MODULATION_OF_EXCITATORY_POSTSYNAPTIC_POTENTIAL	29	-0.541366	-1.96613	0.003003	0.0103284	0.416	2108	tags=48%, list=14%, signal=56%
GO_EXCITATORY_POSTSYNAPTIC_POTENTIAL	26	-0.57022	-1.96973	0	0.0104158	0.4	1883	tags=42%, list=12%, signal=48%
GO_SYMPATHETIC_NERVOUS_SYSTEM_DEVELOPMENT	15	-0.645251	-1.95658	0.00268817	0.0113401	0.447	3511	tags=60%, list=23%, signal=78%
GO_POSITIVE_REGULATION_OF_SYNAPTIC_TRANSMISSION_GLUTAMATERGIC	15	-0.65738	-1.95036	0.00269542	0.0116059	0.474	1827	tags=47%, list=12%, signal=53%
GO_MEMORY	86	-0.440853	-1.94803	0	0.0116831	0.481	1616	tags=31%, list=10%, signal=35%
GO_ACTION_POTENTIAL	74	-0.449808	-1.95181	0	0.0116975	0.469	1955	tags=30%, list=13%, signal=34%
GO_CELL_SURFACE_RECEPTOR_SIGNALING_PATHWAY_INVOLVED_IN_CELL_CELL_SIGNALING	51	-0.462203	-1.9371	0	0.0127518	0.511	1883	tags=29%, list=12%, signal=33%
GO_MATING_BEHAVIOR	18	-0.616785	-1.92563	0.00557103	0.0134187	0.551	3326	tags=50%, list=22%, signal=64%
GO_MEMBRANE_DEPOLARIZATION_DURING_ACTION_POTENTIAL	31	-0.542146	-1.92665	0.00341297	0.0134824	0.546	1955	tags=39%, list=13%, signal=44%
GO_SPERM_MOTILITY	26	-0.562053	-1.92854	0	0.0136373	0.543	3532	tags=50%, list=23%, signal=65%
GO_POSITIVE_REGULATION_OF_BEHAVIOR	18	-0.620022	-1.91957	0.00266667	0.01406	0.579	3934	tags=61%, list=26%, signal=82%
GO_REPRODUCTIVE_BEHAVIOR	23	-0.568578	-1.91367	0.00297619	0.014693	0.596	3774	tags=52%, list=24%, signal=69%
GO_RETINAL_GANGLION_CELL_AXON_GUIDANCE	15	-0.646279	-1.90419	0.00271739	0.0154346	0.637	1456	tags=40%, list=9%, signal=44%
GO_INTRASPECIES_INTERACTION_BETWEEN_ORGANISMS	41	-0.491176	-1.90625	0	0.0154369	0.626	3597	tags=44%, list=23%, signal=57%
GO_LONG_TERM_SYNAPTIC_POTENTIATION	37	-0.509933	-1.90688	0.003367	0.015566	0.623	1622	tags=46%, list=11%, signal=51%
GO_REGULATION_OF_DENDRITIC_SPINE_MORPHOGENESIS	30	-0.533704	-1.89937	0	0.0160566	0.66	2119	tags=43%, list=14%, signal=50%
GO_REGULATION_OF_CALCIUM_ION_IMPORT	70	-0.435051	-1.88999	0	0.0173078	0.692	1622	tags=29%, list=11%, signal=32%
GO_EPHRIN_RECEPTOR_SIGNALING_PATHWAY	80	-0.418788	-1.87727	0	0.0191336	0.735	1645	tags=29%, list=11%, signal=32%
GO_SYNAPTIC_VESICLE_CYCLE	80	-0.418231	-1.87121	0	0.0195942	0.762	2108	tags=39%, list=14%, signal=45%
GO_SINGLE_ORGANISM_BEHAVIOR	327	-0.349578	-1.86882	0	0.0196296	0.766	2313	tags=30%, list=15%, signal=34%
GO_REGULATION_OF_CALCIUM_ION_TRANSMEMBRANE_TRANSPORT	85	-0.420921	-1.87237	0	0.0196527	0.755	1633	tags=32%, list=11%, signal=35%
GO_REGULATION_OF_N_METHYL_D_ASPARTATE_SELECTIVE_GLUTAMATE_RECEPTOR_ACTIVITY	15	-0.630031	-1.86725	0.00824176	0.0196581	0.774	1827	tags=47%, list=12%, signal=53%
GO_REGULATION_OF_CATION_CHANNEL_ACTIVITY	71	-0.432082	-1.85419	0	0.0220494	0.82	1903	tags=30%, list=12%, signal=34%
GO_REGULATION_OF_RELEASE_OF_SEQUESTERED_CALCIUM_ION_INTO_CYTOSOL	53	-0.458654	-1.84831	0	0.022435	0.831	1903	tags=36%, list=12%, signal=41%
GO_PROTEIN_COMPLEX_LOCALIZATION	46	-0.478782	-1.84642	0	0.0225187	0.833	2844	tags=46%, list=18%, signal=56%
GO_ASSOCIATIVE_LEARNING	63	-0.437632	-1.84943	0	0.0225972	0.829	1883	tags=35%, list=12%, signal=40%
GO_REGULATION_OF_DENDRITE_DEVELOPMENT	109	-0.389315	-1.84188	0	0.02297	0.846	1899	tags=31%, list=12%, signal=35%
GO_DENDRITE_MORPHOGENESIS	41	-0.467603	-1.82395	0	0.0253016	0.885	3597	tags=54%, list=23%, signal=70%
GO_REGULATION_OF_NFAT_PROTEIN_IMPORT_INTO_NUCLEUS	15	-0.630841	-1.82523	0.00819672	0.0253581	0.881	2156	tags=40%, list=14%, signal=46%
GO_REGULATION_OF_NEUROTRANSMITTER_LEVELS	165	-0.365228	-1.82815	0	0.0255866	0.878	2108	tags=30%, list=14%, signal=35%
GO_LONG_TERM_MEMORY	25	-0.540482	-1.82549	0.00887574	0.0256354	0.879	1616	tags=44%, list=10%, signal=49%
GO_SYNAPTIC_VESICLE_RECYCLING	20	-0.55587	-1.81177	0	0.0267642	0.912	3441	tags=60%, list=22%, signal=77%
GO_EPITHELIAL_CILIUM_MOVEMENT	15	-0.623032	-1.81667	0.00771208	0.0268783	0.908	3820	tags=60%, list=25%, signal=80%
GO_MULTICELLULAR_ORGANISMAL_RESPONSE_TO_STRESS	56	-0.437246	-1.80919	0	0.0269762	0.918	2705	tags=41%, list=18%, signal=50%
GO_PROTEIN_KINASE_C_ACTIVATING_G_PROTEIN_COUPLED_RECEPTOR_SIGNALING_PATHWAY	24	-0.533427	-1.814	0.00934579	0.0270058	0.91	3162	tags=50%, list=21%, signal=63%
GO_PRESYNAPTIC_PROCESS_INVOLVED_IN_SYNAPTIC_TRANSMISSION	101	-0.385759	-1.81218	0	0.0270646	0.912	3597	tags=47%, list=23%, signal=60%
GO_REGULATION_OF_SYNAPTIC_VESICLE_EXOCYTOSIS	19	-0.565871	-1.79908	0.00854701	0.0289146	0.927	1473	tags=42%, list=10%, signal=46%
GO_NEURONAL_ACTION_POTENTIAL	20	-0.548358	-1.79427	0.0031348	0.0297837	0.939	1654	tags=35%, list=11%, signal=39%
GO_FOREBRAIN_GENERATION_OF_NEURONS	55	-0.427406	-1.78979	0.00325733	0.0306064	0.946	3350	tags=51%, list=22%, signal=65%
GO_SYNAPTIC_VESICLE_ENDOCYTOSIS	17	-0.576121	-1.78	0.00555556	0.0327995	0.957	3441	tags=65%, list=22%, signal=83%
GO_BINDING_OF_SPERM_TO_ZONA_PELLUCIDA	20	-0.546637	-1.77699	0.00285714	0.0329177	0.961	2749	tags=40%, list=18%, signal=49%
GO_REGULATION_OF_DENDRITIC_SPINE_DEVELOPMENT	51	-0.446562	-1.77521	0	0.0330123	0.963	2119	tags=37%, list=14%, signal=43%
GO_REGULATION_OF_TRANSMEMBRANE_TRANSPORT	327	-0.32557	-1.7777	0	0.0331215	0.961	1968	tags=26%, list=13%, signal=30%
GO_BEHAVIOR	429	-0.317292	-1.76218	0	0.0358709	0.974	2313	tags=27%, list=15%, signal=30%
GO_MATING	26	-0.506463	-1.76266	0	0.0361419	0.974	3326	tags=42%, list=22%, signal=54%
GO_HOMOPHILIC_CELL_ADHESION_VIA_PLASMA_MEMBRANE_ADHESION_MOLECULES	99	-0.381975	-1.75749	0	0.0368559	0.975	3575	tags=48%, list=23%, signal=63%
GO_POSITIVE_REGULATION_OF_DENDRITIC_SPINE_DEVELOPMENT	32	-0.486052	-1.75351	0.00301205	0.037044	0.976	1437	tags=34%, list=9%, signal=38%
GO_REGULATION_OF_CALCIUM_ION_TRANSPORT_INTO_CYTOSOL	66	-0.403123	-1.75208	0.00384615	0.0370569	0.977	1921	tags=33%, list=12%, signal=38%
GO_TRABECULA_FORMATION	17	-0.576518	-1.75417	0.0143678	0.0372915	0.976	2312	tags=47%, list=15%, signal=55%
GO_TELENCEPHALON_GLIAL_CELL_MIGRATION	16	-0.577717	-1.74772	0.00289855	0.0380181	0.982	3347	tags=63%, list=22%, signal=80%
GO_REGULATION_OF_VOLTAGE_GATED_CALCIUM_CHANNEL_ACTIVITY	21	-0.527722	-1.74415	0.0060423	0.0384355	0.984	1903	tags=38%, list=12%, signal=43%
GO_SYNAPSE_ORGANIZATION	136	-0.359599	-1.74422	0	0.0388441	0.984	3347	tags=43%, list=22%, signal=54%
GO_CENTRAL_NERVOUS_SYSTEM_NEURON_DEVELOPMENT	63	-0.40818	-1.73642	0	0.0400231	0.986	3447	tags=48%, list=22%, signal=61%
GO_DENDRITIC_SPINE_DEVELOPMENT	18	-0.55571	-1.73693	0.00867052	0.040186	0.986	1437	tags=39%, list=9%, signal=43%
GO_NEGATIVE_REGULATION_OF_STAT_CASCADE	36	-0.45069	-1.72654	0.012012	0.042656	0.988	2987	tags=47%, list=19%, signal=58%
GO_REGULATION_OF_ALTERNATIVE_MRNA_SPLICING_VIA_SPLICEOSOME	33	-0.462904	-1.7233	0.00977199	0.0432901	0.99	1175	tags=24%, list=8%, signal=26%
GO_REGULATION_OF_PHOSPHOPROTEIN_PHOSPHATASE_ACTIVITY	53	-0.422117	-1.7221	0.00392157	0.0433432	0.99	2963	tags=38%, list=19%, signal=47%
GO_REGULATION_OF_MEMBRANE_POTENTIAL	274	-0.318898	-1.71621	0	0.0449697	0.991	1955	tags=24%, list=13%, signal=28%
GO_MULTICELLULAR_ORGANISMAL_SIGNALING	102	-0.368005	-1.7108	0	0.0462927	0.991	1955	tags=26%, list=13%, signal=30%
GO_NEGATIVE_REGULATION_OF_CALCIUM_ION_IMPORT	16	-0.561485	-1.70868	0.00917431	0.0465975	0.992	1350	tags=38%, list=9%, signal=41%
GO_FEEDING_BEHAVIOR	67	-0.392221	-1.70566	0	0.0467983	0.993	2663	tags=33%, list=17%, signal=40%
GO_DENDRITE_DEVELOPMENT	77	-0.389345	-1.70569	0	0.0472489	0.993	3350	tags=40%, list=22%, signal=51%
GO_MUSCLE_HYPERTROPHY	20	-0.539125	-1.6987	0.0173913	0.0490013	0.994	1753	tags=30%, list=11%, signal=34%

## Sheet: Table S8-KEGG_neg_subcortical
NAME	SIZE	ES	NES	NOM p-val	FDR q-val	FWER p-val	RANK AT MAX	LEADING EDGE
NICOTINE ADDICTION	32	-0.652616	-2.36836	0	0	0	2146	tags=50%, list=14%, signal=58%
AMPHETAMINE ADDICTION	64	-0.545334	-2.2865	0	0	0	1427	tags=38%, list=9%, signal=41%
CIRCADIAN ENTRAINMENT	88	-0.47407	-2.15483	0	0.000363248	0.001	1860	tags=35%, list=12%, signal=40%
GLUTAMATERGIC SYNAPSE	101	-0.46713	-2.11505	0	0.00047168	0.002	1860	tags=39%, list=12%, signal=44%
LONG-TERM POTENTIATION	63	-0.504159	-2.13713	0	0.0005896	0.002	1427	tags=37%, list=9%, signal=40%
OXYTOCIN SIGNALING PATHWAY	136	-0.402005	-1.9194	0	0.0083623	0.042	2012	tags=32%, list=13%, signal=36%
CALCIUM SIGNALING PATHWAY	161	-0.382329	-1.85259	0	0.0134306	0.076	2245	tags=33%, list=15%, signal=38%
RETROGRADE ENDOCANNABINOID SIGNALING	128	-0.380164	-1.82813	0	0.0155777	0.098	2146	tags=28%, list=14%, signal=32%
ADRENERGIC SIGNALING IN CARDIOMYOCYTES	130	-0.360678	-1.75526	0	0.0180399	0.161	2736	tags=35%, list=18%, signal=42%
SPINOCEREBELLAR ATAXIA	87	-0.39042	-1.75943	0	0.0193651	0.158	1851	tags=28%, list=12%, signal=31%
AMYOTROPHIC LATERAL SCLEROSIS (ALS)	51	-0.435693	-1.77964	0	0.020224	0.136	1932	tags=29%, list=13%, signal=34%
NEUROACTIVE LIGAND-RECEPTOR INTERACTION	226	-0.345121	-1.76156	0	0.0211728	0.157	4139	tags=40%, list=27%, signal=54%
DOPAMINERGIC SYNAPSE	123	-0.361417	-1.71128	0	0.0238849	0.221	3119	tags=38%, list=20%, signal=48%
SEROTONERGIC SYNAPSE	84	-0.373949	-1.67145	0.00492611	0.0242351	0.3	2054	tags=31%, list=13%, signal=36%
LONG-TERM DEPRESSION	52	-0.407521	-1.66394	0.00719425	0.0248384	0.32	2724	tags=42%, list=18%, signal=51%
ALDOSTERONE SYNTHESIS AND SECRETION	85	-0.376874	-1.70069	0	0.0250096	0.246	2642	tags=36%, list=17%, signal=44%
OLFACTORY TRANSDUCTION	84	-0.378662	-1.67163	0	0.0256607	0.3	3713	tags=31%, list=24%, signal=41%
GNRH SECRETION	58	-0.406273	-1.67688	0.00359712	0.0261957	0.289	3546	tags=45%, list=23%, signal=58%
GLIOMA	69	-0.40138	-1.68298	0	0.0265688	0.274	1355	tags=26%, list=9%, signal=28%
ALCOHOLISM	98	-0.350037	-1.62432	0	0.0326638	0.427	1962	tags=30%, list=13%, signal=34%
TASTE TRANSDUCTION	59	-0.38671	-1.6142	0.00796813	0.0339023	0.456	3612	tags=41%, list=23%, signal=53%
INFLAMMATORY MEDIATOR REGULATION OF TRP CHANNELS	78	-0.357257	-1.58735	0	0.0377748	0.529	2590	tags=31%, list=17%, signal=37%
GNRH SIGNALING PATHWAY	78	-0.361466	-1.58895	0.00396825	0.0393326	0.528	2332	tags=33%, list=15%, signal=39%
MORPHINE ADDICTION	81	-0.355561	-1.56925	0.00877193	0.0413869	0.578	2146	tags=28%, list=14%, signal=33%
OOCYTE MEIOSIS	105	-0.332452	-1.54954	0	0.0452866	0.63	1667	tags=20%, list=11%, signal=22%
CHOLINERGIC SYNAPSE	99	-0.332825	-1.54389	0	0.0453249	0.648	2560	tags=31%, list=17%, signal=37%

## Sheet: Table S9-GO_pos_subcortical
NAME	SIZE	ES	NES	NOM p-val	FDR q-val	FWER p-val	RANK AT MAX	LEADING EDGE
GO_ENSHEATHMENT_OF_NEURONS	82	0.611822	2.3576	0	0	0	1568	tags=41%, list=10%, signal=46%
GO_GLIAL_CELL_DEVELOPMENT	67	0.588897	2.17991	0	0.00265254	0.005	1860	tags=37%, list=12%, signal=42%
GO_NEGATIVE_REGULATION_OF_GLYCOPROTEIN_METABOLIC_PROCESS	15	0.784989	2.11092	0	0.00633641	0.018	877	tags=40%, list=6%, signal=42%
GO_RESPONSE_TO_TYPE_I_INTERFERON	46	0.603583	2.06789	0	0.0100456	0.036	3316	tags=57%, list=22%, signal=72%
GO_PERIPHERAL_NERVOUS_SYSTEM_AXON_ENSHEATHMENT	20	0.709596	1.98845	0	0.0162017	0.131	1526	tags=45%, list=10%, signal=50%
GO_FATTY_ACID_BIOSYNTHETIC_PROCESS	89	0.519698	1.99566	0	0.0163799	0.119	1822	tags=30%, list=12%, signal=34%
GO_OLIGODENDROCYTE_DEVELOPMENT	30	0.644775	2.02222	0	0.0169131	0.077	1860	tags=43%, list=12%, signal=49%
GO_GLIAL_CELL_DIFFERENTIATION	118	0.503641	2.01009	0	0.0177893	0.097	1630	tags=31%, list=11%, signal=35%
GO_RECEPTOR_INTERNALIZATION	36	0.607779	1.99689	0	0.0185691	0.118	1322	tags=36%, list=9%, signal=39%
GO_OLIGODENDROCYTE_DIFFERENTIATION	54	0.56284	1.97144	0	0.0192302	0.171	1477	tags=35%, list=10%, signal=39%
GO_SMALL_MOLECULE_BIOSYNTHETIC_PROCESS	355	0.443607	1.95341	0	0.0224666	0.214	4860	tags=47%, list=32%, signal=68%
GO_SCHWANN_CELL_DEVELOPMENT	23	0.653923	1.9306	0	0.0280939	0.294	1526	tags=39%, list=10%, signal=43%
GO_ENDOTHELIUM_DEVELOPMENT	78	0.51517	1.93173	0	0.0299095	0.289	3201	tags=40%, list=21%, signal=50%
GO_DEOXYRIBONUCLEOSIDE_TRIPHOSPHATE_METABOLIC_PROCESS	16	0.706803	1.91046	0.00476947	0.0325089	0.37	2022	tags=38%, list=13%, signal=43%
GO_COFACTOR_METABOLIC_PROCESS	277	0.438034	1.91148	0	0.03438	0.366	5180	tags=52%, list=34%, signal=77%
GO_MYELIN_ASSEMBLY	15	0.711373	1.8989	0.00158228	0.03608	0.421	2033	tags=60%, list=13%, signal=69%
GO_ANDROGEN_METABOLIC_PROCESS	22	0.633141	1.88201	0.00147275	0.0435851	0.506	3585	tags=59%, list=23%, signal=77%
GO_EXTRACELLULAR_MATRIX_DISASSEMBLY	56	0.525593	1.86263	0	0.0445069	0.61	2545	tags=34%, list=17%, signal=40%
GO_ALCOHOL_BIOSYNTHETIC_PROCESS	94	0.474146	1.85809	0	0.0454613	0.63	5100	tags=56%, list=33%, signal=84%
GO_ORGANIC_ACID_BIOSYNTHETIC_PROCESS	208	0.44176	1.86368	0	0.0459246	0.604	4796	tags=46%, list=31%, signal=66%
GO_CELLULAR_AMINO_ACID_METABOLIC_PROCESS	243	0.431651	1.8665	0	0.0464791	0.59	4551	tags=46%, list=30%, signal=64%
GO_CHOLESTEROL_EFFLUX	17	0.691336	1.87401	0	0.0464806	0.551	2564	tags=35%, list=17%, signal=42%
GO_COFACTOR_BIOSYNTHETIC_PROCESS	138	0.458494	1.86658	0	0.0488144	0.589	4537	tags=49%, list=29%, signal=68%
GO_ANGIOGENESIS	227	0.428329	1.84621	0	0.0498737	0.698	3208	tags=35%, list=21%, signal=43%

## Sheet: Table S10-KEGG_pos_subcortical
NAME	SIZE	ES	NES	NOM p-val	FDR q-val	FWER p-val	RANK AT MAX	LEADING EDGE
ETHER LIPID METABOLISM	32	0.624994	1.99618	0	0.00221064	0.007	1822	tags=41%, list=12%, signal=46%
SPHINGOLIPID METABOLISM	40	0.605721	2.0012	0	0.00331595	0.007	2808	tags=52%, list=18%, signal=64%
BETA-ALANINE METABOLISM	24	0.680545	2.01422	0	0.00380393	0.004	2015	tags=46%, list=13%, signal=53%
SNARE INTERACTIONS IN VESICULAR TRANSPORT	30	0.594202	1.88675	0	0.00778329	0.04	3119	tags=47%, list=20%, signal=58%
VALINE, LEUCINE AND ISOLEUCINE DEGRADATION	42	0.553027	1.84445	0	0.00815517	0.068	2081	tags=33%, list=14%, signal=38%
ANTIGEN PROCESSING AND PRESENTATION	57	0.526414	1.86353	0	0.0082109	0.051	3564	tags=53%, list=23%, signal=68%
FATTY ACID ELONGATION	23	0.623102	1.85427	0	0.0082556	0.06	1571	tags=39%, list=10%, signal=44%
PROPANOATE METABOLISM	29	0.602997	1.89511	0	0.00853175	0.035	4212	tags=59%, list=27%, signal=81%
CITRATE CYCLE (TCA CYCLE)	27	0.589743	1.80135	0.00151286	0.0132878	0.133	5003	tags=67%, list=32%, signal=99%
VIRAL MYOCARDITIS	49	0.520237	1.80848	0.00133511	0.0134947	0.122	3540	tags=53%, list=23%, signal=69%
CHOLESTEROL METABOLISM	33	0.547476	1.72298	0	0.0306917	0.333	1669	tags=27%, list=11%, signal=31%
HISTIDINE METABOLISM	18	0.630195	1.72891	0.00151745	0.0308472	0.309	1947	tags=39%, list=13%, signal=44%
HEMATOPOIETIC CELL LINEAGE	58	0.477872	1.70916	0.00142857	0.0332494	0.383	4171	tags=48%, list=27%, signal=66%
MITOPHAGY - ANIMAL	59	0.462199	1.65598	0.00660502	0.0394032	0.609	2032	tags=25%, list=13%, signal=29%
STEROID HORMONE BIOSYNTHESIS	26	0.539565	1.65903	0.0117474	0.0396342	0.595	3104	tags=42%, list=20%, signal=53%
LYSOSOME	111	0.419778	1.66106	0	0.0407452	0.585	3741	tags=43%, list=24%, signal=57%
CYSTEINE AND METHIONINE METABOLISM	42	0.484796	1.6469	0.00568182	0.0411886	0.635	4528	tags=45%, list=29%, signal=64%
ABC TRANSPORTERS	31	0.519307	1.62906	0.0101302	0.0417034	0.684	2252	tags=32%, list=15%, signal=38%
FERROPTOSIS	34	0.51207	1.63703	0.0104478	0.0417986	0.662	3201	tags=41%, list=21%, signal=52%
INTESTINAL IMMUNE NETWORK FOR IGA PRODUCTION	30	0.51293	1.61736	0.0089955	0.0418015	0.72	4029	tags=50%, list=26%, signal=68%
PEROXISOME	72	0.434885	1.62102	0.00133156	0.0419481	0.709	4078	tags=43%, list=26%, signal=58%
VITAMIN DIGESTION AND ABSORPTION	15	0.636777	1.68547	0.0108192	0.0423664	0.487	1878	tags=40%, list=12%, signal=46%
ECM-RECEPTOR INTERACTION	65	0.445014	1.62298	0.0078637	0.042629	0.703	1630	tags=23%, list=11%, signal=26%
ALLOGRAFT REJECTION	23	0.558382	1.6621	0.0135952	0.0426432	0.579	3540	tags=57%, list=23%, signal=73%
GRAFT-VERSUS-HOST DISEASE	25	0.551164	1.63805	0.0103704	0.0430846	0.657	3540	tags=56%, list=23%, signal=73%
INFLAMMATORY BOWEL DISEASE (IBD)	36	0.498969	1.62967	0.0127119	0.043105	0.684	4245	tags=50%, list=28%, signal=69%
PHAGOSOME	125	0.40304	1.60667	0.00121065	0.0434934	0.773	4814	tags=50%, list=31%, signal=73%
STEROID BIOSYNTHESIS	15	0.590143	1.60938	0.0237718	0.0436501	0.755	5100	tags=67%, list=33%, signal=100%
FATTY ACID DEGRADATION	32	0.525138	1.66992	0.0131195	0.0437248	0.549	1762	tags=28%, list=11%, signal=32%
BIOSYNTHESIS OF UNSATURATED FATTY ACIDS	24	0.561726	1.66414	0.00874636	0.0438139	0.572	1571	tags=38%, list=10%, signal=42%
BACTERIAL INVASION OF EPITHELIAL CELLS	62	0.461501	1.67358	0.00402145	0.0444821	0.529	949	tags=23%, list=6%, signal=24%

## Sheet: Table S11-GO_neg_cortical
NAME	SIZE	ES	NES	NOM p-val	FDR q-val	FWER p-val	RANK AT MAX	LEADING EDGE
GO_PROTEIN_DEALKYLATION	26	-0.649021	-2.21095	0	0.0262478	0.028	2242	tags=46%, list=15%, signal=54%

## Sheet: Table S12-KEGG_neg_cortical
NAME	SIZE	ES	NES	NOM p-val	FDR q-val	FWER p-val	RANK AT MAX	LEADING EDGE
HERPES SIMPLEX VIRUS 1 INFECTION	421	-0.438792	-2.46631	0	0	0	3016	tags=38%, list=20%, signal=46%
TYPE II DIABETES MELLITUS	36	-0.493726	-1.8223	0	0.0415109	0.115	2389	tags=42%, list=16%, signal=49%

## Sheet: Table S13-GO_pos_cortical
NAME	SIZE	ES	NES	NOM p-val	FDR q-val	FWER p-val	RANK AT MAX	LEADING EDGE
GO_REGULATION_OF_CELLULAR_AMINO_ACID_METABOLIC_PROCESS	57	0.639126	2.50656	0	0	0	2417	tags=51%, list=16%, signal=60%
GO_CELLULAR_RESPIRATION	136	0.499669	2.24385	0	0.000620258	0.003	3027	tags=40%, list=20%, signal=50%
GO_FATTY_ACID_BETA_OXIDATION	44	0.607539	2.25172	0	0.000683057	0.002	2841	tags=45%, list=18%, signal=56%
GO_CELLULAR_AMINO_ACID_CATABOLIC_PROCESS	88	0.526632	2.21889	0	0.000690631	0.004	3248	tags=45%, list=21%, signal=57%
GO_SMALL_MOLECULE_CATABOLIC_PROCESS	259	0.453119	2.1991	0	0.000740657	0.005	2962	tags=35%, list=19%, signal=43%
GO_ANTIGEN_PROCESSING_AND_PRESENTATION_OF_EXOGENOUS_PEPTIDE_ANTIGEN_VIA_MHC_CLASS_I	59	0.572785	2.24412	0	0.000775322	0.003	3912	tags=61%, list=25%, signal=81%
GO_REGULATION_OF_CELLULAR_AMINE_METABOLIC_PROCESS	77	0.55201	2.26959	0	0.00102459	0.002	2417	tags=40%, list=16%, signal=48%
GO_ORGANIC_ACID_CATABOLIC_PROCESS	162	0.471181	2.1799	0	0.00115009	0.01	3248	tags=40%, list=21%, signal=50%
GO_TRICARBOXYLIC_ACID_METABOLIC_PROCESS	35	0.61796	2.13525	0	0.00124417	0.018	2465	tags=51%, list=16%, signal=61%
GO_MITOCHONDRIAL_RESPIRATORY_CHAIN_COMPLEX_ASSEMBLY	63	0.556286	2.17337	0	0.00124608	0.012	5038	tags=59%, list=33%, signal=87%
GO_MONOSACCHARIDE_BIOSYNTHETIC_PROCESS	47	0.594232	2.15385	0	0.00127648	0.016	2354	tags=38%, list=15%, signal=45%
GO_AEROBIC_RESPIRATION	49	0.588942	2.1818	0	0.00129386	0.01	2517	tags=47%, list=16%, signal=56%
GO_NIK_NF_KAPPAB_SIGNALING	76	0.52632	2.16056	0	0.00129649	0.015	2417	tags=42%, list=16%, signal=50%
GO_ELECTRON_TRANSPORT_CHAIN	91	0.515737	2.16706	0	0.00131974	0.014	5052	tags=60%, list=33%, signal=89%
GO_OXIDATIVE_PHOSPHORYLATION	77	0.529657	2.14659	0	0.00133304	0.018	4897	tags=62%, list=32%, signal=91%
GO_ALPHA_AMINO_ACID_CATABOLIC_PROCESS	71	0.519761	2.1154	0	0.00155328	0.024	3248	tags=45%, list=21%, signal=57%
GO_CELLULAR_ALDEHYDE_METABOLIC_PROCESS	67	0.527282	2.10689	0	0.00178538	0.031	2962	tags=48%, list=19%, signal=59%
GO_MITOCHONDRIAL_RESPIRATORY_CHAIN_COMPLEX_I_BIOGENESIS	51	0.552172	2.10306	0	0.00180138	0.033	5038	tags=63%, list=33%, signal=93%
GO_ASPARTATE_FAMILY_AMINO_ACID_METABOLIC_PROCESS	44	0.566107	2.10733	0	0.0018904	0.031	3877	tags=57%, list=25%, signal=76%
GO_ENERGY_DERIVATION_BY_OXIDATION_OF_ORGANIC_COMPOUNDS	196	0.42893	2.02762	0	0.0057079	0.125	5103	tags=51%, list=33%, signal=75%
GO_DICARBOXYLIC_ACID_METABOLIC_PROCESS	85	0.484097	2.02945	0	0.0058206	0.123	2928	tags=42%, list=19%, signal=52%
GO_CELLULAR_AMINO_ACID_METABOLIC_PROCESS	243	0.423532	2.03168	0	0.00593087	0.117	3669	tags=40%, list=24%, signal=51%
GO_CELLULAR_LIPID_CATABOLIC_PROCESS	117	0.466442	2.02998	0	0.00594502	0.121	2669	tags=35%, list=17%, signal=42%
GO_ANTEROGRADE_AXONAL_TRANSPORT	20	0.64432	2.02013	0	0.00594632	0.14	1357	tags=40%, list=9%, signal=44%
GO_NUCLEOSIDE_MONOPHOSPHATE_METABOLIC_PROCESS	194	0.427879	2.03728	0	0.00596745	0.112	3071	tags=35%, list=20%, signal=43%
GO_COFACTOR_METABOLIC_PROCESS	277	0.412893	2.01555	0	0.00615237	0.149	3942	tags=41%, list=26%, signal=54%
GO_QUINONE_METABOLIC_PROCESS	23	0.631479	2.02036	0	0.00618418	0.14	2815	tags=57%, list=18%, signal=69%
GO_NEGATIVE_REGULATION_OF_AUTOPHAGY	48	0.541169	1.99539	0.00164745	0.00819068	0.21	2918	tags=48%, list=19%, signal=59%
GO_OXIDOREDUCTION_COENZYME_METABOLIC_PROCESS	91	0.478384	1.99684	0	0.00829753	0.206	3264	tags=43%, list=21%, signal=54%
GO_ANTIGEN_PROCESSING_AND_PRESENTATION	178	0.425401	1.98696	0	0.00916353	0.239	3912	tags=44%, list=25%, signal=58%
GO_PEPTIDE_METABOLIC_PROCESS	472	0.381553	1.9639	0	0.0113592	0.313	4485	tags=43%, list=29%, signal=59%
GO_GLUTATHIONE_METABOLIC_PROCESS	50	0.52388	1.96149	0	0.0115136	0.326	4842	tags=64%, list=31%, signal=93%
GO_NUCLEOSIDE_TRIPHOSPHATE_METABOLIC_PROCESS	182	0.420759	1.9669	0	0.0116555	0.302	3071	tags=35%, list=20%, signal=43%
GO_AMIDE_BIOSYNTHETIC_PROCESS	432	0.383654	1.96463	0	0.0116823	0.312	4458	tags=44%, list=29%, signal=61%
GO_ALPHA_AMINO_ACID_METABOLIC_PROCESS	172	0.420703	1.95093	0	0.0130461	0.369	3263	tags=35%, list=21%, signal=44%
GO_NADH_METABOLIC_PROCESS	30	0.580178	1.94407	0	0.0142947	0.401	2022	tags=37%, list=13%, signal=42%
GO_NEGATIVE_REGULATION_OF_REACTIVE_OXYGEN_SPECIES_METABOLIC_PROCESS	32	0.561051	1.93896	0	0.0144174	0.421	4135	tags=53%, list=27%, signal=72%
GO_MITOCHONDRIAL_TRANSLATION	103	0.448328	1.93936	0	0.0146946	0.417	4456	tags=50%, list=29%, signal=69%
GO_GENERATION_OF_PRECURSOR_METABOLITES_AND_ENERGY	254	0.396763	1.93183	0	0.0157798	0.459	3054	tags=32%, list=20%, signal=39%
GO_SMALL_MOLECULE_BIOSYNTHETIC_PROCESS	355	0.384555	1.92719	0	0.0163419	0.484	3275	tags=33%, list=21%, signal=41%
GO_ANTIGEN_PROCESSING_AND_PRESENTATION_OF_PEPTIDE_ANTIGEN_VIA_MHC_CLASS_I	81	0.464159	1.92152	0	0.0174106	0.516	3762	tags=47%, list=24%, signal=62%
GO_GLIAL_CELL_DEVELOPMENT	67	0.474621	1.91981	0	0.0174161	0.526	3076	tags=46%, list=20%, signal=58%
GO_ANTIGEN_PROCESSING_AND_PRESENTATION_OF_PEPTIDE_ANTIGEN	154	0.415369	1.90965	0	0.018239	0.567	3912	tags=44%, list=25%, signal=58%
GO_CELLULAR_AMINO_ACID_BIOSYNTHETIC_PROCESS	69	0.470366	1.90978	0	0.0186535	0.567	5471	tags=59%, list=36%, signal=92%
GO_NEGATIVE_REGULATION_OF_RELEASE_OF_CYTOCHROME_C_FROM_MITOCHONDRIA	16	0.664152	1.90626	0.00171821	0.0187238	0.582	1384	tags=44%, list=9%, signal=48%
GO_REGULATION_OF_CELLULAR_KETONE_METABOLIC_PROCESS	141	0.421473	1.91036	0	0.0189675	0.564	3643	tags=42%, list=24%, signal=54%
GO_ANAPHASE_PROMOTING_COMPLEX_DEPENDENT_CATABOLIC_PROCESS	72	0.473045	1.90125	0	0.0190175	0.609	4771	tags=57%, list=31%, signal=82%
GO_REGULATION_OF_PROTEIN_UBIQUITINATION_INVOLVED_IN_UBIQUITIN_DEPENDENT_PROTEIN_CATABOLIC_PROCESS	93	0.450566	1.90241	0	0.0190459	0.601	5033	tags=58%, list=33%, signal=86%
GO_REGULATION_OF_ACTIN_CYTOSKELETON_REORGANIZATION	26	0.585753	1.89836	0	0.0193652	0.62	2207	tags=38%, list=14%, signal=45%
GO_OLIGODENDROCYTE_DIFFERENTIATION	54	0.495039	1.90273	0	0.019384	0.601	5273	tags=67%, list=34%, signal=101%
GO_AXO_DENDRITIC_TRANSPORT	30	0.555166	1.89344	0	0.019838	0.642	1357	tags=30%, list=9%, signal=33%
GO_TRANSLATIONAL_TERMINATION	91	0.44973	1.89495	0	0.019881	0.636	4456	tags=51%, list=29%, signal=71%
GO_GLYOXYLATE_METABOLIC_PROCESS	22	0.603828	1.88799	0	0.0205823	0.672	1314	tags=45%, list=9%, signal=50%
GO_PROTEIN_TARGETING_TO_MITOCHONDRION	45	0.50179	1.88877	0	0.0207735	0.667	3544	tags=47%, list=23%, signal=60%
GO_ESTABLISHMENT_OF_PROTEIN_LOCALIZATION_TO_ENDOPLASMIC_RETICULUM	100	0.43575	1.87921	0	0.0224734	0.708	4485	tags=44%, list=29%, signal=62%
GO_LIPID_OXIDATION	59	0.484864	1.87364	0	0.0230889	0.73	1053	tags=27%, list=7%, signal=29%
GO_FATTY_ACID_CATABOLIC_PROCESS	60	0.475462	1.86831	0	0.023318	0.746	1389	tags=28%, list=9%, signal=31%
GO_LIPID_CATABOLIC_PROCESS	172	0.406837	1.87378	0	0.0234824	0.729	2669	tags=30%, list=17%, signal=35%
GO_GLIAL_CELL_DIFFERENTIATION	118	0.427803	1.87032	0	0.0234959	0.738	3149	tags=39%, list=20%, signal=49%
GO_REGULATION_OF_LIGASE_ACTIVITY	116	0.419973	1.86833	0	0.0236782	0.746	4485	tags=47%, list=29%, signal=66%
GO_POSITIVE_REGULATION_OF_LIGASE_ACTIVITY	99	0.435629	1.86062	0	0.0253258	0.788	3643	tags=42%, list=24%, signal=55%
GO_POSITIVE_REGULATION_OF_CANONICAL_WNT_SIGNALING_PATHWAY	101	0.428387	1.86133	0	0.0255542	0.787	3643	tags=42%, list=24%, signal=54%
GO_GLIOGENESIS	150	0.404022	1.85738	0	0.0261577	0.809	2912	tags=37%, list=19%, signal=45%
GO_GLYCOSYL_COMPOUND_METABOLIC_PROCESS	285	0.374986	1.85479	0	0.0266394	0.819	3071	tags=32%, list=20%, signal=40%
GO_HYDROGEN_ION_TRANSMEMBRANE_TRANSPORT	70	0.453854	1.83432	0	0.0332569	0.891	4420	tags=53%, list=29%, signal=74%
GO_TRANSLATIONAL_ELONGATION	106	0.418532	1.83103	0	0.033428	0.902	4456	tags=47%, list=29%, signal=66%
GO_CELLULAR_MODIFIED_AMINO_ACID_BIOSYNTHETIC_PROCESS	40	0.507167	1.83214	0	0.0336214	0.899	4213	tags=50%, list=27%, signal=69%
GO_PYRUVATE_METABOLIC_PROCESS	52	0.486531	1.82729	0	0.0342801	0.912	1705	tags=31%, list=11%, signal=34%
GO_PROTEIN_LOCALIZATION_TO_MITOCHONDRION	61	0.448951	1.82048	0.00166667	0.0365496	0.922	1837	tags=31%, list=12%, signal=35%
GO_OLIGODENDROCYTE_DEVELOPMENT	30	0.530455	1.81733	0.00520833	0.0373793	0.927	5190	tags=77%, list=34%, signal=115%
GO_CELLULAR_KETONE_METABOLIC_PROCESS	52	0.476514	1.81342	0.00159236	0.0380829	0.935	4416	tags=50%, list=29%, signal=70%
GO_MONOCARBOXYLIC_ACID_METABOLIC_PROCESS	374	0.357784	1.81374	0	0.0384881	0.935	3279	tags=32%, list=21%, signal=39%
GO_CELLULAR_MODIFIED_AMINO_ACID_METABOLIC_PROCESS	159	0.39201	1.81117	0	0.0385289	0.935	4673	tags=46%, list=30%, signal=65%
GO_MONOCARBOXYLIC_ACID_CATABOLIC_PROCESS	75	0.444511	1.80039	0	0.0426513	0.956	2921	tags=37%, list=19%, signal=46%
GO_MEMBRANE_INVAGINATION	25	0.557061	1.80136	0.00346021	0.0426799	0.956	4691	tags=64%, list=30%, signal=92%
GO_NAD_METABOLIC_PROCESS	46	0.482293	1.79291	0.00167785	0.0448614	0.964	2231	tags=33%, list=14%, signal=38%
GO_NEGATIVE_REGULATION_OF_MITOCHONDRION_ORGANIZATION	35	0.523137	1.7944	0.00164745	0.0450005	0.964	1444	tags=34%, list=9%, signal=38%
GO_NUCLEOTIDE_PHOSPHORYLATION	50	0.468707	1.78603	0.00163666	0.0477435	0.97	2720	tags=34%, list=18%, signal=41%
GO_HEXOSE_CATABOLIC_PROCESS	40	0.496758	1.78338	0	0.0484174	0.971	1705	tags=25%, list=11%, signal=28%
GO_ESTROGEN_METABOLIC_PROCESS	15	0.639192	1.78057	0	0.0492927	0.976	1779	tags=40%, list=12%, signal=45%

## Sheet: Table S14-KEGG_pos_cortical
NAME	SIZE	ES	NES	NOM p-val	FDR q-val	FWER p-val	RANK AT MAX	LEADING EDGE
VALINE, LEUCINE AND ISOLEUCINE DEGRADATION	42	0.639345	2.35417	0	0	0	4052	tags=67%, list=26%, signal=90%
CITRATE CYCLE (TCA CYCLE)	27	0.721885	2.34011	0	0	0	2305	tags=63%, list=15%, signal=74%
GLYCOLYSIS / GLUCONEOGENESIS	51	0.619236	2.32916	0	0	0	1705	tags=35%, list=11%, signal=40%
PROTEASOME	41	0.611883	2.2349	0	0	0	2417	tags=49%, list=16%, signal=58%
PARKINSON DISEASE	122	0.502761	2.21418	0	0	0	5115	tags=63%, list=33%, signal=94%
GALACTOSE METABOLISM	23	0.706935	2.19916	0	0	0	1898	tags=43%, list=12%, signal=50%
OXIDATIVE PHOSPHORYLATION	112	0.506918	2.16771	0	0	0	4920	tags=61%, list=32%, signal=89%
FATTY ACID DEGRADATION	32	0.629764	2.16181	0	0	0	3199	tags=50%, list=21%, signal=63%
PYRUVATE METABOLISM	33	0.6275	2.13513	0	0	0	2962	tags=58%, list=19%, signal=71%
PROPANOATE METABOLISM	29	0.625639	2.07102	0	0.000217514	0.002	2793	tags=48%, list=18%, signal=59%
RIBOSOME	127	0.46772	2.08103	0	0.000239266	0.002	4485	tags=50%, list=29%, signal=70%
GLUTATHIONE METABOLISM	42	0.560304	2.04285	0.00166113	0.000600524	0.006	4712	tags=67%, list=31%, signal=96%
BETA-ALANINE METABOLISM	24	0.623457	2.02303	0	0.000748722	0.008	1134	tags=33%, list=7%, signal=36%
METABOLISM OF XENOBIOTICS BY CYTOCHROME P450	34	0.559017	1.92231	0	0.00293253	0.034	3233	tags=50%, list=21%, signal=63%
ARGININE AND PROLINE METABOLISM	41	0.53311	1.90636	0.00162866	0.00320406	0.04	1233	tags=29%, list=8%, signal=32%
PROTEIN EXPORT	22	0.59294	1.89052	0	0.00383918	0.05	2481	tags=41%, list=16%, signal=49%
PHAGOSOME	125	0.414349	1.88087	0	0.00417621	0.058	4063	tags=44%, list=26%, signal=59%
PENTOSE PHOSPHATE PATHWAY	25	0.577352	1.86664	0	0.00429818	0.067	1986	tags=48%, list=13%, signal=55%
ALZHEIMER DISEASE	155	0.406777	1.87371	0	0.0043406	0.064	3802	tags=43%, list=25%, signal=56%
OTHER GLYCAN DEGRADATION	16	0.661281	1.85229	0.0017301	0.00473582	0.084	2302	tags=50%, list=15%, signal=59%
FC GAMMA R-MEDIATED PHAGOCYTOSIS	80	0.446786	1.85281	0	0.00496133	0.084	5203	tags=60%, list=34%, signal=90%
NON-ALCOHOLIC FATTY LIVER DISEASE (NAFLD)	131	0.413243	1.85305	0	0.0052094	0.084	3602	tags=42%, list=23%, signal=54%
FERROPTOSIS	34	0.517807	1.81451	0.00322581	0.00738095	0.134	2725	tags=38%, list=18%, signal=46%
TRYPTOPHAN METABOLISM	31	0.54318	1.80251	0	0.00796911	0.15	898	tags=26%, list=6%, signal=27%
VIRAL MYOCARDITIS	49	0.471465	1.79435	0.00165563	0.00840371	0.164	5503	tags=65%, list=36%, signal=101%
CYSTEINE AND METHIONINE METABOLISM	42	0.489718	1.77995	0	0.0094085	0.19	5415	tags=64%, list=35%, signal=99%
HUNTINGTON DISEASE	232	0.366357	1.76412	0	0.0114993	0.235	4922	tags=47%, list=32%, signal=67%
CENTRAL CARBON METABOLISM IN CANCER	60	0.436042	1.70158	0.00323625	0.0234912	0.432	2901	tags=35%, list=19%, signal=43%
BUTANOATE METABOLISM	21	0.555646	1.68337	0.00506757	0.0266318	0.483	2881	tags=43%, list=19%, signal=53%
GLYCOSYLPHOSPHATIDYLINOSITOL (GPI)-ANCHOR BIOSYNTHESIS	22	0.524687	1.64789	0.0199275	0.0377724	0.612	2884	tags=41%, list=19%, signal=50%
GLYCINE, SERINE AND THREONINE METABOLISM	33	0.478479	1.6412	0.0117647	0.0387869	0.633	1773	tags=30%, list=12%, signal=34%
LYSINE DEGRADATION	56	0.41978	1.63564	0.00952381	0.0400673	0.655	2747	tags=30%, list=18%, signal=37%
GRAFT-VERSUS-HOST DISEASE	25	0.498652	1.62249	0.0236364	0.0445335	0.706	5742	tags=76%, list=37%, signal=121%
LYSOSOME	111	0.370406	1.61494	0.00483871	0.0459946	0.736	2985	tags=34%, list=19%, signal=42%

## Sheet: Table S15A-GeneRanksSubcortical
EntrezID	geneSymbol	Zscore	pvalue
29956	CERS2	13.3284	3.8814e-39
10165	SLC25A13	12.8964	1.12595e-36
55793	MINDY1	12.8852	1.30154e-36
5653	KLK6	12.8282	2.71017e-36
11322	TMC6	12.6467	2.73877e-35
10278	EFS	12.4896	1.97782e-34
204	AK2	12.4204	4.68605e-34
11342	RNF13	12.4092	5.3802e-34
64834	ELOVL1	12.4076	5.48801e-34
3306	HSPA2	12.336	1.33201e-33
2339	FNTA	12.2739	2.86304e-33
1755	DMBT1	12.1403	1.46521e-32
53637	S1PR5	12.1179	1.92305e-32
80303	EFHD1	12.1031	2.30044e-32
150356	CHADL	11.9685	1.16383e-31
11240	PADI2	11.8855	3.13569e-31
5129	CDK18	11.8791	3.3828e-31
2705	GJB1	11.8648	4.0088e-31
115584	SLC5A11	11.8227	6.60962e-31
57571	CARNS1	11.7857	1.02253e-30
1287	COL4A5	11.7843	1.03948e-30
8985	PLOD3	11.767	1.27468e-30
3688	ITGB1	11.7618	1.35524e-30
25841	ABTB2	11.7593	1.39676e-30
9341	VAMP3	11.7479	1.59708e-30
4864	NPC1	11.7163	2.31311e-30
29119	CTNNA3	11.6614	4.40082e-30
9770	RASSF2	11.6581	4.57283e-30
22933	SIRT2	11.65	5.027e-30
338328	GPIHBP1	11.6296	6.37217e-30
54820	NDE1	11.6269	6.57449e-30
25963	TMEM87A	11.6217	6.99084e-30
10577	NPC2	11.6202	7.10876e-30
23052	ENDOD1	11.608	8.19589e-30
1073	CFL2	11.5154	2.39187e-29
140803	TRPM6	11.4104	7.97972e-29
6856	SYPL1	11.409	8.11504e-29
56957	OTUD7B	11.3957	9.44288e-29
79899	PRR5L	11.3754	1.18951e-28
6242	RTKN	11.3636	1.36031e-28
342035	GLDN	11.3605	1.40992e-28
7368	UGT8	11.3585	1.4423e-28
79956	ERMP1	11.3506	1.57725e-28
57609	DIP2B	11.3496	1.59607e-28
400569	MED11	11.3494	1.59923e-28
23048	FNBP1	11.3381	1.81897e-28
3433	IFIT2	11.3363	1.85506e-28
1410	CRYAB	11.3286	2.02383e-28
57458	TMCC3	11.3199	2.23395e-28
57165	GJC2	11.3163	2.32907e-28
23452	ANGPTL2	11.3139	2.39199e-28
3991	LIPE	11.2701	3.92638e-28
85414	SLC45A3	11.2535	4.73373e-28
100130933	SMIM6	11.2395	5.54177e-28
6558	SLC12A2	11.2011	8.52862e-28
60484	HAPLN2	11.1939	9.24102e-28
90861	JPT2	11.1769	1.11853e-27
7456	WIPF1	11.1591	1.36367e-27
6696	SPP1	11.1456	1.58712e-27
2934	GSN	11.1433	1.6275e-27
84504	NKX6-2	11.1208	2.09245e-27
9725	TMEM63A	11.1206	2.0952e-27
23258	DENND5A	11.1138	2.26051e-27
101928931	SEMA3B-AS1	11.1063	2.45744e-27
26119	LDLRAP1	11.1061	2.46269e-27
63946	DMRTC2	11.0789	3.33001e-27
5238	PGM3	11.0497	4.60247e-27
5046	PCSK6	11.0488	4.65144e-27
1298	COL9A2	11.0336	5.49732e-27
9516	LITAF	11.0241	6.10477e-27
3231	HOXD1	11.0233	6.16452e-27
79152	FA2H	11.0141	6.82128e-27
154141	MBOAT1	10.9942	8.49183e-27
7444	VRK2	10.9846	9.44157e-27
3092	HIP1	10.978	1.01527e-26
6414	SELENOP	10.946	1.44188e-26
122060	SLAIN1	10.9356	1.61572e-26
338382	RAB7B	10.9087	2.16833e-26
57674	RNF213	10.9081	2.18227e-26
4336	MOBP	10.9074	2.1992e-26
170371	TMEM273	10.9032	2.30245e-26
54443	ANLN	10.86	3.68633e-26
57060	PCBP4	10.8572	3.79808e-26
6900	CNTN2	10.8525	3.99823e-26
3993	LLGL2	10.8219	5.57168e-26
3249	HPN	10.766	1.01918e-25
308	ANXA5	10.7281	1.53241e-25
55819	RNF130	10.7248	1.58733e-25
30850	CDR2L	10.7207	1.65859e-25
7018	TF	10.702	2.02779e-25
51228	GLTP	10.6911	2.27962e-25
4099	MAG	10.6841	2.45699e-25
10110	SGK2	10.6664	2.96615e-25
54933	RHBDL2	10.6569	3.28481e-25
56650	CLDND1	10.6404	3.91587e-25
25780	RASGRP3	10.6344	4.17281e-25
825	CAPN3	10.6338	4.20209e-25
1781	DYNC1I2	10.6337	4.20501e-25
118611	C10orf90	10.5933	6.45659e-25
9710	KIAA0355	10.591	6.6197e-25
3516	RBPJ	10.5883	6.81483e-25
79856	SNX22	10.5757	7.7815e-25
745	MYRF	10.5686	8.39353e-25
23232	TBC1D12	10.5213	1.38282e-24
26022	TMEM98	10.5096	1.56453e-24
79957	PAQR6	10.5035	1.66659e-24
8611	PLPP1	10.4963	1.79783e-24
10420	TESK2	10.4829	2.06985e-24
5962	RDX	10.47	2.3708e-24
8537	BCAS1	10.4684	2.40952e-24
23303	KIF13B	10.4337	3.46593e-24
51099	ABHD5	10.4281	3.67385e-24
8914	TIMELESS	10.4141	4.25165e-24
9639	ARHGEF10	10.4134	4.28368e-24
84735	CNDP1	10.4038	4.73251e-24
10351	ABCA8	10.3975	5.05522e-24
57471	ERMN	10.3502	8.26412e-24
23241	PACS2	10.3451	8.70492e-24
10105	PPIF	10.329	1.02827e-23
57475	PLEKHH1	10.3208	1.12008e-23
6579	SLCO1A2	10.3184	1.14785e-23
221035	REEP3	10.3165	1.17024e-23
6285	S100B	10.312	1.22662e-23
79628	SH3TC2	10.3117	1.22961e-23
51421	AMOTL2	10.2921	1.50571e-23
4642	MYO1D	10.2882	1.56737e-23
272	AMPD3	10.2208	3.13188e-23
94274	PPP1R14A	10.2137	3.36781e-23
23500	DAAM2	10.1925	4.18006e-23
323	APBB2	10.1819	4.65868e-23
1318	SLC31A2	10.1632	5.63411e-23
4340	MOG	10.1508	6.393e-23
55075	UACA	10.1463	6.68834e-23
4176	MCM7	10.0986	1.08502e-22
25793	FBXO7	10.0927	1.15153e-22
55858	TMEM165	10.0924	1.15475e-22
23632	CA14	10.0895	1.18945e-22
23621	BACE1	10.0861	1.23106e-22
58533	SNX6	10.0824	1.27818e-22
55313	CPPED1	10.0802	1.30623e-22
10226	PLIN3	10.0661	1.50664e-22
389337	ARHGEF37	10.0657	1.51242e-22
64114	TMBIM1	10.0647	1.52827e-22
11226	GALNT6	10.057	1.6515e-22
5168	ENPP2	10.0488	1.79266e-22
9507	ADAMTS4	10.0303	2.1587e-22
85315	PAQR8	10.0293	2.18036e-22
118663	BTBD16	10.0289	2.18987e-22
8826	IQGAP1	10.0174	2.45664e-22
7869	SEMA3B	10.0152	2.5124e-22
285195	SLC9A9	10.0123	2.58766e-22
5354	PLP1	10.0063	2.74586e-22
116461	TSEN15	10.0052	2.77752e-22
3431	SP110	9.98556	3.38027e-22
10507	SEMA4D	9.97345	3.81499e-22
5638	PRRG1	9.95094	4.77517e-22
3295	HSD17B4	9.9471	4.96153e-22
283131	NEAT1	9.94516	5.05796e-22
5860	QDPR	9.92632	6.10049e-22
58480	RHOU	9.91342	6.93448e-22
3791	KDR	9.90988	7.18247e-22
84061	MAGT1	9.90947	7.21186e-22
7942	TFEB	9.90581	7.47851e-22
3707	ITPKB	9.89071	8.68521e-22
9817	KEAP1	9.88142	9.52161e-22
666	BOK	9.86372	1.13417e-21
128218	TMEM125	9.86149	1.15947e-21
219595	FOLH1B	9.85579	1.22661e-21
5663	PSEN1	9.85257	1.2661e-21
63895	PIEZO2	9.84576	1.3541e-21
285527	FRYL	9.84492	1.36529e-21
7103	TSPAN8	9.84307	1.39043e-21
24139	EML2	9.81779	1.7832e-21
3032	HADHB	9.81069	1.91199e-21
9705	ST18	9.8081	1.96141e-21
64077	LHPP	9.79971	2.12977e-21
152007	GLIPR2	9.79814	2.16268e-21
284119	CAVIN1	9.79698	2.18754e-21
84899	TMTC4	9.79682	2.19102e-21
51074	APIP	9.77606	2.68521e-21
2263	FGFR2	9.75496	3.30025e-21
23446	SLC44A1	9.7545	3.31513e-21
285359	PDCL3P4	9.753	3.36418e-21
10732	TCFL5	9.73543	3.99297e-21
65125	WNK1	9.71319	4.9582e-21
85445	CNTNAP4	9.70875	5.17709e-21
387521	TMEM189	9.70725	5.25309e-21
3916	LAMP1	9.7067	5.28103e-21
84915	FAM222A	9.69831	5.72952e-21
79905	TMC7	9.67337	7.29733e-21
79602	ADIPOR2	9.66908	7.60654e-21
2861	GPR37	9.66812	7.67738e-21
5337	PLD1	9.63401	1.06744e-20
254552	NUDT8	9.62377	1.17827e-20
58473	PLEKHB1	9.59807	1.50881e-20
28514	DLL1	9.59546	1.54704e-20
1593	CYP27A1	9.59446	1.56205e-20
57477	SHROOM4	9.59133	1.60969e-20
8612	PLPP2	9.57643	1.85705e-20
1785	DNM2	9.52719	2.97382e-20
25805	BAMBI	9.51981	3.1907e-20
443	ASPA	9.51642	3.29553e-20
2549	GAB1	9.51299	3.40491e-20
1267	CNP	9.50375	3.71791e-20
199731	CADM4	9.50369	3.72025e-20
4815	NINJ2	9.50282	3.75091e-20
25825	BACE2	9.50139	3.80227e-20
29899	GPSM2	9.49896	3.89152e-20
3895	KTN1	9.49335	4.10462e-20
116448	OLIG1	9.49129	4.18559e-20
399694	SHC4	9.47458	4.90505e-20
1465	CSRP1	9.46932	5.15628e-20
6642	SNX1	9.4398	6.81803e-20
5794	PTPRH	9.41747	8.41827e-20
118442	GPR62	9.41568	8.56172e-20
768211	RELL1	9.40756	9.24221e-20
57509	MTUS1	9.40745	9.25209e-20
10241	CALCOCO2	9.4039	9.5665e-20
1495	CTNNA1	9.38472	1.14578e-19
8291	DYSF	9.38094	1.18721e-19
9134	CCNE2	9.37416	1.26516e-19
116362	RBP7	9.37125	1.30022e-19
51110	LACTB2	9.36912	1.32646e-19
2123	EVI2A	9.36874	1.33121e-19
119392	SFR1	9.3633	1.40086e-19
6566	SLC16A1	9.35751	1.47893e-19
7586	ZKSCAN1	9.35051	1.57916e-19
124222	PAQR4	9.33604	1.80803e-19
23148	NACAD	9.32383	2.02661e-19
64135	IFIH1	9.31662	2.16749e-19
9846	GAB2	9.30877	2.33205e-19
10541	ANP32B	9.30655	2.38079e-19
5151	PDE8A	9.3021	2.48155e-19
6774	STAT3	9.29962	2.53962e-19
6238	RRBP1	9.2909	2.75427e-19
54893	MTMR10	9.27865	3.08655e-19
57804	POLD4	9.27815	3.10076e-19
87178	PNPT1	9.25999	3.6702e-19
1027	CDKN1B	9.25737	3.76049e-19
4643	MYO1E	9.25705	3.77161e-19
58476	TP53INP2	9.24932	4.05144e-19
1368	CPM	9.2486	4.07862e-19
117248	GALNT15	9.24777	4.1102e-19
10404	CPQ	9.24543	4.19997e-19
54899	PXK	9.24462	4.23171e-19
55314	TMEM144	9.23921	4.44878e-19
117283	IP6K3	9.23462	4.64159e-19
5305	PIP4K2A	9.22683	4.98837e-19
133383	SETD9	9.22623	5.01579e-19
10397	NDRG1	9.22301	5.16761e-19
11155	LDB3	9.208	5.93499e-19
200014	CC2D1B	9.20062	6.3529e-19
9517	SPTLC2	9.19613	6.6206e-19
7145	TNS1	9.19535	6.66886e-19
3920	LAMP2	9.18919	7.05757e-19
347689	SOX2-OT	9.15717	9.47041e-19
9961	MVP	9.15342	9.80197e-19
163782	KANK4	9.14353	1.07314e-18
4752	NEK3	9.13739	1.13517e-18
84328	LZIC	9.13286	1.18316e-18
8495	PPFIBP2	9.12931	1.22218e-18
100506725	LOC100506725	9.12683	1.25019e-18
404093	CUEDC1	9.12573	1.26279e-18
83937	RASSF4	9.09929	1.60726e-18
57594	HOMEZ	9.09055	1.74054e-18
11234	HPS5	9.08887	1.76727e-18
2346	FOLH1	9.04599	2.60848e-18
203190	LGI3	9.04457	2.64202e-18
11135	CDC42EP1	9.01863	3.34064e-18
86	ACTL6A	9.00434	3.80042e-18
55166	CENPQ	8.99266	4.22186e-18
2760	GM2A	8.99103	4.2844e-18
5010	CLDN11	8.98949	4.34438e-18
83641	FAM107B	8.98439	4.54811e-18
160335	TMTC2	8.97463	4.96525e-18
51075	TMX2	8.95996	5.66429e-18
7716	VEZF1	8.95728	5.80227e-18
7058	THBS2	8.95195	6.08632e-18
4000	LMNA	8.93352	7.17816e-18
468	ATF4	8.93144	7.31289e-18
3673	ITGA2	8.93042	7.37988e-18
55281	TMEM140	8.92422	7.80031e-18
9414	TJP2	8.92047	8.06586e-18
54941	RNF125	8.91777	8.2629e-18
285800	PRR18	8.91315	8.61076e-18
10964	IFI44L	8.91265	8.64913e-18
127687	C1orf122	8.91025	8.8364e-18
81844	TRIM56	8.9094	8.90406e-18
51114	ZDHHC9	8.9065	9.1374e-18
10655	DMRT2	8.90453	9.29922e-18
4249	MGAT5	8.90222	9.49285e-18
10617	STAMBP	8.88973	1.061e-17
23460	ABCA6	8.83786	1.68124e-17
114793	FMNL2	8.82792	1.83575e-17
8898	MTMR2	8.82604	1.86642e-17
79993	ELOVL7	8.81573	2.0444e-17
2065	ERBB3	8.80355	2.27624e-17
25932	CLIC4	8.80311	2.28499e-17
256987	SERINC5	8.79865	2.37663e-17
89853	MVB12B	8.79676	2.41667e-17
9638	FEZ1	8.79638	2.42459e-17
1376	CPT2	8.78733	2.62576e-17
3611	ILK	8.76062	3.32014e-17
55652	SLC48A1	8.75727	3.41905e-17
80005	DOCK5	8.75368	3.52851e-17
79156	PLEKHF1	8.74507	3.80499e-17
23555	TSPAN15	8.73962	3.99067e-17
9169	SCAF11	8.73514	4.15046e-17
1793	DOCK1	8.73465	4.16811e-17
1160	CKMT2	8.72623	4.48658e-17
55063	ZCWPW1	8.7259	4.49952e-17
83543	AIF1L	8.72293	4.61759e-17
102800310	HAGLROS	8.7228	4.62283e-17
23187	PHLDB1	8.72074	4.70698e-17
6484	ST3GAL4	8.71839	4.80452e-17
66008	TRAK2	8.70836	5.24371e-17
138151	NACC2	8.70659	5.32528e-17
54470	ARMCX6	8.69148	6.07418e-17
27106	ARRDC2	8.68709	6.31072e-17
64761	PARP12	8.67583	6.95958e-17
57556	SEMA6A	8.67558	6.97512e-17
10826	FAXDC2	8.67426	7.05572e-17
94015	TTYH2	8.67131	7.23859e-17
3988	LIPA	8.64543	9.05937e-17
5376	PMP22	8.64207	9.32672e-17
950	SCARB2	8.63764	9.69056e-17
387	RHOA	8.61719	1.15632e-16
113829	SLC35A4	8.61649	1.16331e-16
55213	RCBTB1	8.61521	1.17627e-16
93643	TJAP1	8.59501	1.3999e-16
4286	MITF	8.59437	1.40758e-16
130132	RFTN2	8.57054	1.72753e-16
84936	ZFYVE19	8.56804	1.76486e-16
5027	P2RX7	8.56411	1.8255e-16
55331	ACER3	8.56309	1.84152e-16
9586	CREB5	8.5582	1.92032e-16
29058	TMEM230	8.55763	1.92965e-16
125061	AFMID	8.55733	1.93475e-16
2246	FGF1	8.55527	1.96919e-16
4166	CHST6	8.542	2.20598e-16
3732	CD82	8.49701	3.23787e-16
84034	EMILIN2	8.49554	3.27888e-16
23325	WASHC4	8.48876	3.47331e-16
4821	NKX2-2	8.486	3.55578e-16
105374727	LOC105374727	8.47249	3.98785e-16
29095	ORMDL2	8.46721	4.17056e-16
84445	LZTS2	8.44414	5.07006e-16
6299	SALL1	8.43889	5.30037e-16
286262	TPRN	8.43803	5.33899e-16
51056	LAP3	8.43187	5.62378e-16
116173	CMTM5	8.4149	6.48926e-16
54149	C21orf91	8.41229	6.63369e-16
3293	HSD17B3	8.40536	7.03224e-16
51704	GPRC5B	8.40359	7.13792e-16
55914	ERBIN	8.39808	7.47661e-16
347734	SLC35B2	8.39556	7.63638e-16
4855	NOTCH4	8.38314	8.47618e-16
55808	ST6GALNAC1	8.3812	8.61538e-16
23308	ICOSLG	8.38094	8.63458e-16
2519	FUCA2	8.37808	8.84369e-16
760	CA2	8.37409	9.14463e-16
9625	AATK	8.37332	9.20373e-16
84335	AKT1S1	8.36255	1.00733e-15
57185	NIPAL3	8.36205	1.0116e-15
58526	MID1IP1	8.35734	1.05222e-15
84978	FRMD5	8.35487	1.07422e-15
254128	NIFK-AS1	8.353	1.09118e-15
57580	PREX1	8.34519	1.16481e-15
79874	RABEP2	8.3338	1.28098e-15
7093	TLL2	8.33151	1.30564e-15
79092	CARD14	8.32516	1.37673e-15
1992	SERPINB1	8.32509	1.37751e-15
9448	MAP4K4	8.31979	1.43975e-15
28971	AAMDC	8.31192	1.53719e-15
27237	ARHGEF16	8.30204	1.66884e-15
26030	PLEKHG3	8.30022	1.69438e-15
256435	ST6GALNAC3	8.29207	1.81301e-15
347	APOD	8.28691	1.89227e-15
282809	POC1B	8.27845	2.02989e-15
51700	CYB5R2	8.27613	2.06934e-15
84081	NSRP1	8.27308	2.12219e-15
10763	NES	8.27177	2.1454e-15
3459	IFNGR1	8.26963	2.18382e-15
1808	DPYSL2	8.24568	2.6621e-15
4162	MCAM	8.23998	2.79027e-15
114908	TMEM123	8.22703	3.10467e-15
928	CD9	8.22048	3.2767e-15
131096	KCNH8	8.21934	3.30748e-15
54739	XAF1	8.2083	3.62193e-15
114883	OSBPL9	8.20787	3.63479e-15
283481	FGF14-AS2	8.19518	4.03389e-15
51604	PIGT	8.1921	4.13739e-15
23557	SNAPIN	8.17431	4.7866e-15
60481	ELOVL5	8.15539	5.58744e-15
64798	DEPTOR	8.15513	5.59927e-15
5906	RAP1A	8.14714	5.97637e-15
1902	LPAR1	8.1436	6.15169e-15
112703	FAM71E1	8.13992	6.33875e-15
23150	FRMD4B	8.13542	6.57549e-15
9650	MTFR1	8.13209	6.7566e-15
6888	TALDO1	8.12933	6.90998e-15
23351	KHNYN	8.12932	6.91071e-15
3956	LGALS1	8.12576	7.11349e-15
113675	SDSL	8.11952	7.48389e-15
9469	CHST3	8.11401	7.82705e-15
151516	ASPRV1	8.10913	8.14336e-15
9043	SPAG9	8.10253	8.59124e-15
286827	TRIM59	8.0963	9.03677e-15
283254	HARBI1	8.09223	9.3401e-15
22802	CLCA4	8.09204	9.35428e-15
1299	COL9A3	8.08909	9.58041e-15
10362	HMG20B	8.07298	1.09141e-14
84886	C1orf198	8.07082	1.1107e-14
64215	DNAJC1	8.05937	1.21824e-14
20	ABCA2	8.04662	1.35022e-14
85449	KIAA1755	8.04488	1.3692e-14
1112	FOXN3	8.04344	1.38522e-14
4118	MAL	8.04278	1.39265e-14
91369	ANKRD40	8.0404	1.4195e-14
25946	ZNF385A	8.04034	1.42026e-14
4296	MAP3K11	8.03534	1.47852e-14
6035	RNASE1	8.03509	1.48147e-14
144348	ZNF664	8.02536	1.60207e-14
11046	SLC35D2	8.0248	1.6093e-14
5082	PDCL	8.02318	1.63046e-14
8605	PLA2G4C	8.01734	1.70875e-14
10212	DDX39A	8.01541	1.73531e-14
400961	PAIP2B	8.01304	1.76866e-14
51093	RRNAD1	8.0127	1.77357e-14
54800	KLHL24	8.00898	1.82723e-14
10897	YIF1A	8.00656	1.86312e-14
219654	ZCCHC24	8.0048	1.88953e-14
80179	MYO19	7.99566	2.03307e-14
84466	MEGF10	7.99287	2.07902e-14
283999	TMEM235	7.98511	2.21206e-14
55353	LAPTM4B	7.97018	2.4924e-14
80208	SPG11	7.96587	2.57951e-14
26277	TINF2	7.94278	3.10031e-14
256236	NAPSB	7.93419	3.31959e-14
8502	PKP4	7.92959	3.44299e-14
5978	REST	7.90434	4.20612e-14
79701	OGFOD3	7.89577	4.50125e-14
221476	PI16	7.89498	4.5292e-14
26509	MYOF	7.88129	5.04664e-14
9644	SH3PXD2A	7.87589	5.26614e-14
3155	HMGCL	7.87105	5.4712e-14
220108	FAM124A	7.86455	5.75854e-14
79794	C12orf49	7.83238	7.41527e-14
7298	TYMS	7.82875	7.62941e-14
340371	NRBP2	7.82231	8.02423e-14
25948	KBTBD2	7.80868	8.92761e-14
4638	MYLK	7.80631	9.0941e-14
54407	SLC38A2	7.80383	9.27243e-14
10749	KIF1C	7.79854	9.66385e-14
4650	MYO9B	7.79771	9.72618e-14
439949	PRKCQ-AS1	7.7973	9.75773e-14
57698	SHTN1	7.78687	1.05849e-13
10268	RAMP3	7.78675	1.0595e-13
317662	FAM149B1	7.78515	1.07276e-13
85417	CCNB3	7.78292	1.09163e-13
151174	LINC02610	7.77844	1.13036e-13
6319	SCD	7.77017	1.20556e-13
65108	MARCKSL1	7.76524	1.25266e-13
114876	OSBPL1A	7.74865	1.42496e-13
54059	YBEY	7.74821	1.42983e-13
4047	LSS	7.74708	1.44246e-13
114792	KLHL32	7.74594	1.45526e-13
9363	RAB33A	7.74315	1.48705e-13
10553	HTATIP2	7.74203	1.50003e-13
56648	EIF5A2	7.74046	1.51836e-13
92291	CAPN13	7.73378	1.59904e-13
219995	MS4A15	7.73363	1.60086e-13
28966	SNX24	7.73247	1.61531e-13
10984	KCNQ1OT1	7.72322	1.73523e-13
7094	TLN1	7.71425	1.85976e-13
1374	CPT1A	7.71342	1.87184e-13
373156	GSTK1	7.71327	1.87399e-13
4124	MAN2A1	7.7119	1.89391e-13
112268124	LOC112268124	7.7118	1.89528e-13
23127	COLGALT2	7.70399	2.01308e-13
151636	DTX3L	7.6984	2.10183e-13
3665	IRF7	7.68987	2.24462e-13
57645	POGK	7.68536	2.32381e-13
162681	C18orf54	7.68197	2.38533e-13
51128	SAR1B	7.6809	2.40498e-13
2956	MSH6	7.6687	2.64139e-13
8884	SLC5A6	7.66364	2.74596e-13
3799	KIF5B	7.66299	2.75972e-13
79962	DNAJC22	7.65662	2.89798e-13
92737	DNER	7.65056	3.03565e-13
57099	AVEN	7.64967	3.05652e-13
222166	MTURN	7.64333	3.20864e-13
729658	PACRG-AS3	7.64013	3.28802e-13
9470	EIF4E2	7.63953	3.30314e-13
60495	HPSE2	7.63266	3.48141e-13
285381	DPH3	7.63078	3.53179e-13
4134	MAP4	7.62786	3.61149e-13
595	CCND1	7.62481	3.69667e-13
8996	NOL3	7.62154	3.78989e-13
1783	DYNC1LI2	7.62139	3.79446e-13
60490	PPCDC	7.61737	3.91267e-13
23642	SNHG1	7.61372	4.0229e-13
84938	ATG4C	7.60389	4.33579e-13
933	CD22	7.602	4.3988e-13
152503	SH3D19	7.60082	4.43835e-13
51667	NUB1	7.59938	4.48737e-13
23384	SPECC1L	7.59912	4.49622e-13
123606	NIPA1	7.58509	5.00244e-13
100505881	MAGI2-AS3	7.57635	5.34533e-13
6522	SLC4A2	7.57554	5.37865e-13
10020	GNE	7.57414	5.43594e-13
5450	POU2AF1	7.57405	5.4396e-13
133121	ENPP6	7.56625	5.77093e-13
388	RHOB	7.55757	6.1632e-13
3597	IL13RA1	7.55669	6.20408e-13
131870	NUDT16	7.55117	6.46861e-13
8780	RIOK3	7.54971	6.54059e-13
23136	EPB41L3	7.54397	6.83077e-13
51012	PRELID3B	7.53176	7.49014e-13
22913	RALY	7.53099	7.53395e-13
5364	PLXNB1	7.52942	7.62362e-13
51294	PCDH12	7.5255	7.8518e-13
1841	DTYMK	7.51304	8.62426e-13
98	ACYP2	7.51026	8.80667e-13
160760	PPTC7	7.50797	8.95965e-13
23189	KANK1	7.50194	9.37472e-13
63931	MRPS14	7.50153	9.40371e-13
3766	KCNJ10	7.50128	9.4217e-13
788	SLC25A20	7.49657	9.76118e-13
4174	MCM5	7.49384	9.96301e-13
91614	DEPDC7	7.49189	1.01098e-12
80824	DUSP16	7.48921	1.03155e-12
644538	SMIM10	7.48386	1.07372e-12
83606	GUCD1	7.48103	1.09676e-12
1028	CDKN1C	7.47894	1.11401e-12
10741	RBBP9	7.47832	1.11924e-12
64318	NOC3L	7.47821	1.12013e-12
10163	WASF2	7.4767	1.13288e-12
8073	PTP4A2	7.4744	1.15261e-12
22875	ENPP4	7.47313	1.16354e-12
55707	NECAP2	7.46663	1.22151e-12
64856	VWA1	7.46486	1.23785e-12
5523	PPP2R3A	7.45465	1.3359e-12
147657	ZNF480	7.45201	1.36249e-12
154467	CCDC167	7.45009	1.38214e-12
56898	BDH2	7.44034	1.48642e-12
9525	VPS4B	7.43763	1.5167e-12
347475	CCDC160	7.4347	1.55016e-12
3572	IL6ST	7.4254	1.66119e-12
284361	EMC10	7.42436	1.67409e-12
391	RHOG	7.423	1.69113e-12
54947	LPCAT2	7.41923	1.73923e-12
55062	WIPI1	7.41316	1.81937e-12
3831	KLC1	7.40439	1.94168e-12
27347	STK39	7.40022	2.00273e-12
54558	SPATA6	7.39965	2.01124e-12
84727	SPSB2	7.3953	2.07711e-12
100132911	DPH3P1	7.39485	2.08398e-12
23250	ATP11A	7.39234	2.12299e-12
8871	SYNJ2	7.39207	2.1273e-12
130872	AHSA2P	7.38311	2.27305e-12
112399	EGLN3	7.38107	2.3077e-12
7746	ZSCAN9	7.37855	2.35099e-12
22919	MAPRE1	7.37665	2.38418e-12
306	ANXA3	7.37634	2.38977e-12
51090	PLLP	7.36957	2.51225e-12
9026	HIP1R	7.36893	2.52406e-12
79155	TNIP2	7.36527	2.59327e-12
567	B2M	7.36064	2.68333e-12
55902	ACSS2	7.35896	2.71667e-12
158471	PRUNE2	7.35093	2.88229e-12
1649	DDIT3	7.3473	2.96024e-12
100128385	FAM225B	7.34291	3.05738e-12
4603	MYBL1	7.3409	3.10295e-12
140609	NEK7	7.34049	3.11238e-12
253832	ZDHHC20	7.34017	3.11958e-12
5696	PSMB8	7.33796	3.17065e-12
54882	ANKHD1	7.33744	3.18277e-12
54961	SSH3	7.32287	3.54219e-12
23378	RRP8	7.3207	3.59896e-12
7957	EPM2A	7.31818	3.6662e-12
142	PARP1	7.31756	3.68274e-12
5094	PCBP2	7.31477	3.75894e-12
25996	REXO2	7.31233	3.82668e-12
27296	TP53TG5	7.3077	3.95869e-12
3669	ISG20	7.30759	3.96169e-12
8087	FXR1	7.30738	3.9678e-12
221294	NT5DC1	7.29954	4.20208e-12
51125	GOLGA7	7.28903	4.53745e-12
84803	GPAT3	7.28901	4.5381e-12
54516	MTRF1L	7.28862	4.55087e-12
6843	VAMP1	7.28748	4.58889e-12
25	ABL1	7.28665	4.61688e-12
4744	NEFH	7.28636	4.62672e-12
221443	OARD1	7.27642	4.97458e-12
780	DDR1	7.27524	5.01739e-12
28955	DEXI	7.27287	5.10483e-12
9528	TMEM59	7.27107	5.17218e-12
2954	GSTZ1	7.2704	5.19727e-12
92017	SNX29	7.26604	5.36519e-12
64849	SLC13A3	7.26431	5.43287e-12
10157	AASS	7.26136	5.55088e-12
133	ADM	7.26031	5.5934e-12
4599	MX1	7.25823	5.67841e-12
79929	MAP6D1	7.2521	5.93715e-12
414899	BLID	7.24388	6.30228e-12
51507	RTF2	7.24252	6.36486e-12
404201	WDFY3-AS2	7.23988	6.48788e-12
5101	PCDH9	7.23901	6.52874e-12
55002	TMCO3	7.22899	7.02047e-12
64093	SMOC1	7.22587	7.18084e-12
54868	TMEM104	7.22562	7.19374e-12
5130	PCYT1A	7.22535	7.20766e-12
10755	GIPC1	7.22202	7.38365e-12
255394	TCP11L2	7.21953	7.51785e-12
2773	GNAI3	7.21755	7.62612e-12
57530	CGN	7.21658	7.68e-12
57467	HHATL	7.21053	8.02305e-12
2531	KDSR	7.20434	8.38917e-12
10797	MTHFD2	7.20398	8.41128e-12
857	CAV1	7.20191	8.53768e-12
79739	TTLL7	7.18966	9.32588e-12
154043	CNKSR3	7.18112	9.9167e-12
10606	PAICS	7.17906	1.00647e-11
94	ACVRL1	7.17738	1.01874e-11
64786	TBC1D15	7.17595	1.02927e-11
8992	ATP6V0E1	7.17384	1.04499e-11
9144	SYNGR2	7.15424	1.20275e-11
55356	SLC22A15	7.15027	1.23741e-11
115209	OMA1	7.14996	1.24019e-11
51522	TMEM14C	7.14964	1.24307e-11
8773	SNAP23	7.14833	1.25474e-11
10561	IFI44	7.14758	1.2615e-11
6663	SOX10	7.14719	1.26503e-11
4478	MSN	7.14531	1.28214e-11
283635	FAM177A1	7.1423	1.31009e-11
8549	LGR5	7.13468	1.3834e-11
4211	MEIS1	7.13434	1.38679e-11
51104	ABHD17B	7.13422	1.38803e-11
2952	GSTT1	7.11544	1.58701e-11
8544	PIR	7.11364	1.60751e-11
7048	TGFBR2	7.11146	1.63262e-11
197259	MLKL	7.11014	1.64805e-11
8636	SSNA1	7.10697	1.6857e-11
134549	SHROOM1	7.09927	1.78067e-11
157310	PEBP4	7.09867	1.78821e-11
6389	SDHA	7.09682	1.81195e-11
23336	SYNM	7.09584	1.82456e-11
9918	NCAPD2	7.08237	2.00767e-11
25925	ZNF521	7.07786	2.07297e-11
55208	DCUN1D2	7.07763	2.0763e-11
83482	SCRT1	7.07705	2.08487e-11
51115	RMDN1	7.075	2.11542e-11
1181	CLCN2	7.07271	2.14995e-11
54067	C21orf62-AS1	7.06815	2.22044e-11
28232	SLCO3A1	7.06709	2.23728e-11
64399	HHIP	7.0651	2.26892e-11
2055	CLN8	7.06442	2.27997e-11
79635	CCDC121	7.06309	2.3014e-11
9367	RAB9A	7.0608	2.33908e-11
1265	CNN2	7.06075	2.3398e-11
56927	GPR108	7.0557	2.42498e-11
54467	ANKIB1	7.0541	2.45243e-11
11030	RBPMS	7.04742	2.57102e-11
6446	SGK1	7.04536	2.60864e-11
220965	FAM13C	7.04246	2.66254e-11
9694	EMC2	7.0407	2.69582e-11
55748	CNDP2	7.03978	2.71334e-11
57493	HEG1	7.03913	2.72571e-11
101927720	ZNF793-AS1	7.03028	2.90121e-11
25938	HEATR5A	7.02986	2.90964e-11
143903	LAYN	7.02893	2.92892e-11
152137	CCDC50	7.02437	3.02427e-11
84872	ZC3H10	7.02282	3.0576e-11
26064	RAI14	7.01321	3.27126e-11
8763	CD164	7.01099	3.32259e-11
10778	ZNF271P	7.00781	3.39761e-11
9765	ZFYVE16	7.00287	3.51729e-11
6810	STX4	6.99844	3.62847e-11
64781	CERK	6.99843	3.62864e-11
5509	PPP1R3D	6.99049	3.83612e-11
80254	CEP63	6.99037	3.83951e-11
127396	ZNF684	6.98932	3.86772e-11
5981	RFC1	6.98898	3.87682e-11
28513	CDH19	6.98784	3.908e-11
92399	MRRF	6.98682	3.93604e-11
10015	PDCD6IP	6.97787	4.1902e-11
163183	SYNE4	6.97505	4.2736e-11
50940	PDE11A	6.97329	4.32632e-11
64108	RTP4	6.97249	4.35074e-11
84791	LINC00467	6.96696	4.52183e-11
11118	BTN3A2	6.94113	5.41315e-11
4036	LRP2	6.93584	5.61591e-11
30833	NT5C	6.93395	5.69004e-11
91775	NXPE3	6.93296	5.72952e-11
10067	SCAMP3	6.9326	5.74362e-11
873	CBR1	6.93177	5.77707e-11
644186	SYCE3	6.93027	5.83749e-11
55839	CENPN	6.92906	5.8864e-11
10231	RCAN2	6.92869	5.9019e-11
80010	RMI1	6.92804	5.92818e-11
22900	CARD8	6.92512	6.04958e-11
23424	TDRD7	6.92288	6.1445e-11
401152	C4orf3	6.9186	6.32961e-11
2620	GAS2	6.91186	6.63166e-11
59271	EVA1C	6.91132	6.65673e-11
29914	UBIAD1	6.91012	6.71204e-11
56920	SEMA3G	6.9073	6.84449e-11
79157	MFSD11	6.90672	6.8719e-11
6050	RNH1	6.90312	7.04543e-11
26052	DNM3	6.89885	7.25622e-11
5334	PLCL1	6.89598	7.40168e-11
1573	CYP2J2	6.88563	7.94956e-11
118426	BORCS5	6.87908	8.31655e-11
222223	KIAA1324L	6.87823	8.36575e-11
84890	ADO	6.87797	8.38043e-11
221395	ADGRF5	6.85752	9.64643e-11
55905	RNF114	6.84804	1.02947e-10
302	ANXA2	6.84558	1.04698e-10
387066	SNHG5	6.84517	1.04993e-10
5096	PCCB	6.84445	1.05514e-10
105	ADARB2	6.84085	1.08153e-10
5789	PTPRD	6.83939	1.09241e-10
4077	NBR1	6.83541	1.12253e-10
344148	NCKAP5	6.83538	1.12283e-10
4678	NASP	6.83482	1.12708e-10
51148	CERCAM	6.83365	1.13614e-10
2313	FLI1	6.83285	1.1424e-10
9514	GAL3ST1	6.83029	1.16258e-10
64236	PDLIM2	6.82664	1.19198e-10
11183	MAP4K5	6.82302	1.22186e-10
100652748	TIMM23B	6.82178	1.23222e-10
79785	RERGL	6.81507	1.29002e-10
9429	ABCG2	6.81344	1.30448e-10
23478	SEC11A	6.81275	1.31063e-10
285636	C5orf51	6.8125	1.31284e-10
5358	PLS3	6.80602	1.37219e-10
57519	STARD9	6.79936	1.43585e-10
55357	TBC1D2	6.79861	1.44317e-10
50862	RNF141	6.79379	1.49135e-10
55230	USP40	6.79137	1.51609e-10
196883	ADCY4	6.78347	1.59979e-10
5745	PTH1R	6.77119	1.73889e-10
79685	SAP30L	6.77064	1.74537e-10
7046	TGFBR1	6.76972	1.75628e-10
221442	ADCY10P1	6.76694	1.7897e-10
1604	CD55	6.76583	1.80321e-10
100270746	LOC100270746	6.76533	1.80923e-10
10981	RAB32	6.76337	1.83354e-10
65124	SOWAHC	6.75798	1.90161e-10
8743	TNFSF10	6.75119	1.99099e-10
401022	HAGLR	6.74983	2.00948e-10
54108	CHRAC1	6.74636	2.05707e-10
30	ACAA1	6.73897	2.16233e-10
10627	MYL12A	6.73184	2.26893e-10
84327	ZBED3	6.72565	2.36558e-10
147650	SPACA6	6.7253	2.37111e-10
401264	TRAM2-AS1	6.72514	2.37373e-10
8546	AP3B1	6.72309	2.40671e-10
29104	N6AMT1	6.72302	2.40788e-10
57664	PLEKHA4	6.7211	2.43915e-10
5557	PRIM1	6.71809	2.48912e-10
79885	HDAC11	6.71768	2.49601e-10
286	ANK1	6.71532	2.53583e-10
80760	ITIH5	6.71049	2.61969e-10
3030	HADHA	6.70999	2.62836e-10
116835	HSPA12B	6.70885	2.64872e-10
55040	EPN3	6.70697	2.68233e-10
57404	CYP20A1	6.70405	2.73546e-10
84124	ZNF394	6.70212	2.77108e-10
6195	RPS6KA1	6.69771	2.85439e-10
9580	SOX13	6.69652	2.87714e-10
1497	CTNS	6.69592	2.88881e-10
5701	PSMC2	6.69246	2.95664e-10
116159	CYYR1	6.68626	3.08195e-10
23221	RHOBTB2	6.67887	3.23843e-10
286451	YIPF6	6.67798	3.2576e-10
79789	CLMN	6.66304	3.59971e-10
1789	DNMT3B	6.65876	3.70389e-10
11177	BAZ1A	6.65369	3.83122e-10
2268	FGR	6.65092	3.90252e-10
84614	ZBTB37	6.64943	3.94153e-10
7922	SLC39A7	6.63712	4.27803e-10
196740	VSTM4	6.63611	4.30684e-10
132321	C4orf33	6.63595	4.31148e-10
286053	NSMCE2	6.62684	4.58039e-10
27109	DMAC2L	6.62277	4.70579e-10
85407	NKD1	6.61998	4.7937e-10
5562	PRKAA1	6.61866	4.83577e-10
85377	MICALL1	6.6184	4.84392e-10
22834	ZNF652	6.61664	4.90101e-10
2530	FUT8	6.61294	5.02265e-10
5269	SERPINB6	6.61233	5.04296e-10
410	ARSA	6.61086	5.09212e-10
79713	IGFLR1	6.59462	5.6694e-10
10628	TXNIP	6.59228	5.7579e-10
1632	ECI1	6.59079	5.81493e-10
9524	TECR	6.5905	5.82585e-10
6016	RIT1	6.59044	5.82835e-10
125704	DIPK1C	6.58463	6.0558e-10
23328	SASH1	6.58081	6.21024e-10
6845	VAMP7	6.58078	6.21175e-10
8386	OR1D5	6.58039	6.22765e-10
84138	SLC7A6OS	6.57921	6.27612e-10
11112	HIBADH	6.57707	6.36553e-10
4155	MBP	6.57	6.6685e-10
51660	MPC1	6.56358	6.95618e-10
4258	MGST2	6.55823	7.20537e-10
158747	MOSPD2	6.55647	7.2888e-10
143	PARP4	6.55642	7.29151e-10
672	BRCA1	6.55303	7.45533e-10
10425	ARIH2	6.55183	7.5146e-10
26099	SZRD1	6.54894	7.65831e-10
54482	TRMT13	6.54893	7.65867e-10
58504	ARHGAP22	6.54818	7.69646e-10
3300	DNAJB2	6.54572	7.82168e-10
9526	MPDU1	6.54437	7.89109e-10
2314	FLII	6.54436	7.89162e-10
115677	NOSTRIN	6.54201	8.01445e-10
8736	MYOM1	6.53396	8.44802e-10
9477	MED20	6.52934	8.7073e-10
4790	NFKB1	6.52922	8.71412e-10
29071	C1GALT1C1	6.52696	8.84397e-10
388115	CCDC9B	6.52248	9.10684e-10
57798	GATAD1	6.52157	9.16123e-10
26648	OR7E24	6.51883	9.32626e-10
11252	PACSIN2	6.51858	9.34151e-10
149563	SRARP	6.51777	9.39108e-10
55093	WDYHV1	6.51682	9.44966e-10
387338	NSUN4	6.51449	9.59443e-10
221458	KIF6	6.502	1.04083e-09
84064	HDHD2	6.49897	1.06158e-09
400073	C12orf76	6.48667	1.14995e-09
497258	BDNF-AS	6.47914	1.20759e-09
23612	PHLDA3	6.47855	1.21223e-09
286343	LURAP1L	6.47276	1.2586e-09
81605	URM1	6.46963	1.28442e-09
56895	AGPAT4	6.46771	1.30054e-09
363	AQP6	6.46081	1.3599e-09
80833	APOL3	6.4599	1.36796e-09
8675	STX16	6.45903	1.3757e-09
9745	ZNF536	6.45806	1.38433e-09
23471	TRAM1	6.4574	1.39027e-09
2296	FOXC1	6.45495	1.41248e-09
56942	CMC2	6.45435	1.41793e-09
11129	CLASRP	6.4531	1.42943e-09
2321	FLT1	6.45261	1.434e-09
55636	CHD7	6.4514	1.44523e-09
51537	MTFP1	6.44927	1.46527e-09
344595	DUBR	6.44876	1.47009e-09
9897	WASHC5	6.44287	1.52711e-09
93183	PIGM	6.44258	1.5299e-09
100507217	LINC01578	6.43554	1.601e-09
26574	AATF	6.4289	1.67095e-09
91526	ANKRD44	6.42733	1.68796e-09
121601	ANO4	6.42561	1.70679e-09
80176	SPSB1	6.42381	1.72671e-09
7185	TRAF1	6.41838	1.78804e-09
55755	CDK5RAP2	6.40568	1.93999e-09
5816	PVALB	6.39998	2.01223e-09
25894	PLEKHG4	6.39773	2.04147e-09
4780	NFE2L2	6.39595	2.06492e-09
3773	KCNJ16	6.39045	2.13889e-09
7439	BEST1	6.39025	2.14163e-09
6883	TAF12	6.39001	2.14487e-09
2104	ESRRG	6.38943	2.15292e-09
8892	EIF2B2	6.38757	2.17866e-09
824	CAPN2	6.38447	2.22232e-09
167691	LCA5	6.3836	2.23464e-09
83594	NUDT12	6.38095	2.27293e-09
79992	AGPAT4-IT1	6.37957	2.29299e-09
6603	SMARCD2	6.37923	2.29794e-09
126393	HSPB6	6.37798	2.31645e-09
4782	NFIC	6.37758	2.32242e-09
80270	HSD3B7	6.37533	2.35603e-09
9452	ITM2A	6.37029	2.43294e-09
55020	TTC38	6.37003	2.43706e-09
1839	HBEGF	6.36897	2.45354e-09
258010	SVIP	6.36675	2.48862e-09
56006	SMG9	6.36557	2.50744e-09
58478	ENOPH1	6.36513	2.51445e-09
586	BCAT1	6.36084	2.58407e-09
6513	SLC2A1	6.36007	2.59681e-09
26589	MRPL46	6.35841	2.62444e-09
56961	SHD	6.35722	2.64445e-09
641746	LOC641746	6.34903	2.78585e-09
51661	FKBP7	6.34861	2.79335e-09
103689912	TBX2-AS1	6.34807	2.80299e-09
80704	SLC19A3	6.34689	2.82405e-09
64745	METTL17	6.34289	2.89682e-09
340277	FAM221A	6.34281	2.89826e-09
256227	STEAP1B	6.34081	2.93528e-09
51024	FIS1	6.33772	2.99336e-09
64081	PBLD	6.33663	3.01415e-09
222161	DKFZP586I1420	6.33592	3.02792e-09
5321	PLA2G4A	6.33184	3.10715e-09
9380	GRHPR	6.32466	3.25187e-09
5327	PLAT	6.32171	3.3132e-09
2653	GCSH	6.32103	3.32762e-09
54462	CCSER2	6.32063	3.33605e-09
84515	MCM8	6.31636	3.42738e-09
5311	PKD2	6.31548	3.44653e-09
79652	TMEM204	6.31448	3.46842e-09
102724488	LOC102724488	6.31431	3.47202e-09
9117	SEC22C	6.30937	3.58238e-09
283491	OR7E156P	6.30833	3.60581e-09
831	CAST	6.30554	3.66991e-09
80854	SETD7	6.29904	3.82383e-09
100507008	LINC00844	6.29797	3.84953e-09
5588	PRKCQ	6.29768	3.85671e-09
51300	TIMMDC1	6.29681	3.87789e-09
25923	ATL3	6.2927	3.97976e-09
23287	AGTPBP1	6.29011	4.04517e-09
8140	SLC7A5	6.28734	4.11644e-09
1371	CPOX	6.28688	4.12828e-09
92745	SLC38A5	6.27219	4.52807e-09
101929637	NTM-AS1	6.27178	4.53964e-09
84437	MSANTD4	6.27097	4.56285e-09
26118	WSB1	6.27077	4.56873e-09
79966	SCD5	6.26543	4.72438e-09
865	CBFB	6.26002	4.88758e-09
55037	PTCD3	6.25867	4.92902e-09
9925	ZBTB5	6.25804	4.94854e-09
51122	COMMD2	6.25554	5.02669e-09
6575	SLC20A2	6.25378	5.0823e-09
2122	MECOM	6.25168	5.14975e-09
573	BAG1	6.25021	5.19728e-09
64747	MFSD1	6.24561	5.34913e-09
1515	CTSV	6.24397	5.40413e-09
170575	GIMAP1	6.2412	5.49862e-09
90268	OTULIN	6.23905	5.57323e-09
374291	NDUFS7	6.23882	5.58121e-09
26995	TRUB2	6.23862	5.58806e-09
4974	OMG	6.23667	5.65665e-09
10916	MAGED2	6.23642	5.66532e-09
2180	ACSL1	6.22971	5.90771e-09
10215	OLIG2	6.22128	6.22676e-09
1942	EFNA1	6.21953	6.29518e-09
81620	CDT1	6.21438	6.50036e-09
55032	SLC35A5	6.21162	6.61283e-09
9101	USP8	6.21032	6.6665e-09
51528	JKAMP	6.21017	6.67268e-09
11123	RCAN3	6.20689	6.81019e-09
4507	MTAP	6.20354	6.9534e-09
9857	CEP350	6.20193	7.02349e-09
23120	ATP10B	6.19887	7.15825e-09
55841	WWC3	6.19306	7.42094e-09
389690	MROH5	6.19268	7.43837e-09
5243	ABCB1	6.18542	7.78108e-09
10095	ARPC1B	6.18485	7.80866e-09
79811	SLTM	6.18158	7.96833e-09
2113	ETS1	6.17684	8.2058e-09
100130691	LOC100130691	6.1738	8.36109e-09
9267	CYTH1	6.17302	8.40186e-09
1514	CTSL	6.16697	8.72205e-09
9499	MYOT	6.16636	8.75458e-09
9798	IST1	6.16432	8.86585e-09
6667	SP1	6.16254	8.96355e-09
55539	KCNQ1DN	6.15957	9.12968e-09
54793	KCTD9	6.15892	9.16613e-09
8877	SPHK1	6.15227	9.54999e-09
55191	NADSYN1	6.14269	1.01305e-08
84457	PHYHIPL	6.14062	1.02604e-08
494514	TYMSOS	6.1383	1.04073e-08
51293	CD320	6.13812	1.04192e-08
1997	ELF1	6.13711	1.04843e-08
54463	RETREG1	6.13588	1.05634e-08
10169	SERF2	6.13572	1.05738e-08
89958	SAPCD2	6.13536	1.05975e-08
10083	USH1C	6.13065	1.09086e-08
5365	PLXNB3	6.12915	1.10097e-08
686	BTD	6.12909	1.10133e-08
926	CD8B	6.12725	1.11386e-08
55829	SELENOS	6.12661	1.11824e-08
1719	DHFR	6.12562	1.12504e-08
158405	KIAA1958	6.1243	1.13423e-08
84790	TUBA1C	6.11961	1.16728e-08
10276	NET1	6.11834	1.17639e-08
3746	KCNC1	6.11725	1.1843e-08
84275	SLC25A33	6.1134	1.2126e-08
8751	ADAM15	6.11263	1.2183e-08
6609	SMPD1	6.11202	1.22284e-08
5332	PLCB4	6.11139	1.22757e-08
259230	SGMS1	6.10971	1.24028e-08
220296	HEPACAM	6.10667	1.26355e-08
4669	NAGLU	6.10629	1.2665e-08
27303	RBMS3	6.10434	1.28171e-08
29954	POMT2	6.1037	1.28672e-08
84888	SPPL2A	6.09994	1.31668e-08
23604	DAPK2	6.09775	1.33438e-08
9813	EFCAB14	6.09217	1.3806e-08
11337	GABARAP	6.09204	1.38171e-08
5825	ABCD3	6.09166	1.38494e-08
2595	GANC	6.08946	1.40361e-08
91433	RCCD1	6.08681	1.42649e-08
55227	LRRC1	6.08427	1.44879e-08
65979	PHACTR4	6.0802	1.48519e-08
53938	PPIL3	6.07951	1.49142e-08
55114	ARHGAP17	6.0785	1.50062e-08
84928	TMEM209	6.07466	1.53607e-08
54206	ERRFI1	6.07026	1.57774e-08
84236	RHBDD1	6.07014	1.57891e-08
25870	SUMF2	6.06986	1.58163e-08
56996	SLC12A9	6.06856	1.59419e-08
7405	UVRAG	6.0667	1.61231e-08
554203	JPX	6.0642	1.63692e-08
100506462	SRD5A3-AS1	6.06402	1.63879e-08
79086	SMIM7	6.06214	1.6576e-08
9885	OSBPL2	6.05676	1.71259e-08
85444	LRRCC1	6.05631	1.71729e-08
4775	NFATC3	6.05406	1.74088e-08
168537	GIMAP7	6.05368	1.74491e-08
54913	RPP25	6.04928	1.79209e-08
6494	SIPA1	6.04802	1.80581e-08
90673	PPP1R3E	6.04566	1.83185e-08
25861	WHRN	6.04557	1.83284e-08
83849	SYT15	6.03992	1.89658e-08
144608	C12orf60	6.03965	1.89971e-08
9410	SNRNP40	6.03538	1.94931e-08
9738	CCP110	6.03442	1.96075e-08
3145	HMBS	6.03318	1.97548e-08
4122	MAN2A2	6.03245	1.98426e-08
51642	MRPL48	6.03162	1.99412e-08
55017	C14orf119	6.02616	2.06099e-08
55526	DHTKD1	6.02147	2.12016e-08
11060	WWP2	6.01799	2.1652e-08
167465	ZNF366	6.01594	2.19211e-08
8301	PICALM	6.01556	2.19716e-08
303	ANXA2P1	6.0082	2.29663e-08
5998	RGS3	6.00686	2.31527e-08
28996	HIPK2	6.00402	2.35517e-08
54978	SLC35F6	6.00381	2.35808e-08
9801	MRPL19	6.00375	2.359e-08
5154	PDGFA	6.00319	2.36691e-08
25777	SUN2	6.0003	2.4084e-08
23729	SHPK	5.99981	2.41557e-08
55508	SLC35E3	5.99616	2.46904e-08
10630	PDPN	5.99126	2.54286e-08
9848	MFAP3L	5.98527	2.63581e-08
728431	LINC01137	5.98413	2.65402e-08
2322	FLT3	5.96565	2.9644e-08
388969	C2orf68	5.96544	2.96802e-08
26133	TRPC4AP	5.96449	2.985e-08
93377	OPALIN	5.96248	3.02101e-08
55529	PIP4P2	5.961	3.04782e-08
84572	GNPTG	5.96096	3.04861e-08
374395	TMEM179B	5.95801	3.10281e-08
8520	HAT1	5.95719	3.11795e-08
1021	CDK6	5.9569	3.1234e-08
23034	SAMD4A	5.95645	3.13182e-08
115330	GPR146	5.95568	3.14619e-08
402573	C7orf61	5.95364	3.18477e-08
2200	FBN1	5.95362	3.18517e-08
7562	ZNF708	5.95015	3.25165e-08
55182	RNF220	5.9484	3.2858e-08
4893	NRAS	5.94839	3.28603e-08
26353	HSPB8	5.94659	3.32143e-08
404037	HAPLN4	5.94639	3.32535e-08
2621	GAS6	5.94528	3.34746e-08
56913	C1GALT1	5.94399	3.37317e-08
9261	MAPKAPK2	5.93941	3.46652e-08
83707	TRPT1	5.93786	3.49857e-08
57716	PRX	5.9354	3.55011e-08
5245	PHB	5.92917	3.68414e-08
130502	TTC32	5.92381	3.80322e-08
57572	DOCK6	5.92313	3.81849e-08
83464	APH1B	5.92286	3.82468e-08
116254	GINM1	5.92249	3.83304e-08
80177	MYCT1	5.91785	3.94009e-08
6760	SS18	5.91258	4.06504e-08
25941	TPGS2	5.91224	4.0733e-08
2101	ESRRA	5.91097	4.10387e-08
29803	REPIN1	5.90989	4.13018e-08
401548	SNX30	5.90705	4.20018e-08
144811	LACC1	5.9031	4.29964e-08
3290	HSD11B1	5.90032	4.37083e-08
667	DST	5.89627	4.47663e-08
91351	DDX60L	5.89016	4.64114e-08
84304	NUDT22	5.88979	4.6512e-08
4646	MYO6	5.88934	4.66359e-08
83475	DOHH	5.88912	4.66963e-08
643911	CRNDE	5.88684	4.73303e-08
2670	GFAP	5.88628	4.74853e-08
117145	THEM4	5.88529	4.77637e-08
4193	MDM2	5.88486	4.78841e-08
51201	ZDHHC2	5.88303	4.84057e-08
51252	FAM178B	5.88156	4.8826e-08
80227	PAAF1	5.87564	5.05587e-08
146705	TEPSIN	5.87508	5.07261e-08
9457	FHL5	5.87404	5.10375e-08
642394	ADARB2-AS1	5.87052	5.21039e-08
10866	HCP5	5.86458	5.39554e-08
81790	RNF170	5.85828	5.59886e-08
10600	USP16	5.85723	5.63343e-08
9130	FAM50A	5.85563	5.68662e-08
91452	ACBD5	5.85436	5.72901e-08
54625	PARP14	5.84938	5.89888e-08
10230	NBR2	5.84786	5.95176e-08
84869	CBR4	5.84604	6.01539e-08
153443	SRFBP1	5.84033	6.22002e-08
140739	UBE2F	5.83832	6.29365e-08
26576	SRPK3	5.8356	6.39455e-08
1203	CLN5	5.83483	6.42336e-08
25917	THUMPD3	5.83305	6.49059e-08
57478	USP31	5.83086	6.57413e-08
60343	FAM3A	5.82888	6.65037e-08
9120	SLC16A6	5.82801	6.68429e-08
4324	MMP15	5.82723	6.71468e-08
10983	CCNI	5.82641	6.74705e-08
5635	PRPSAP1	5.82567	6.7764e-08
122769	LRR1	5.82533	6.78985e-08
100874207	ST3GAL6-AS1	5.82243	6.90552e-08
1119	CHKA	5.82093	6.96638e-08
113419	TEX261	5.82071	6.97515e-08
9654	TTLL4	5.81811	7.08189e-08
5979	RET	5.81035	7.40916e-08
8406	SRPX	5.80772	7.52337e-08
9976	CLEC2B	5.80566	7.61426e-08
83596	BCL2L12	5.80162	7.79531e-08
91647	ATPAF2	5.79967	7.88399e-08
202052	DNAJC18	5.7965	8.03057e-08
84163	GTF2IRD2	5.7961	8.04899e-08
29893	PSMC3IP	5.79551	8.07691e-08
51161	C3orf18	5.79076	8.30235e-08
64422	ATG3	5.78427	8.62082e-08
1312	COMT	5.78209	8.73048e-08
3643	INSR	5.78141	8.76509e-08
1676	DFFA	5.77911	8.8823e-08
64172	OSGEPL1	5.777	8.9915e-08
10018	BCL2L11	5.77259	9.22381e-08
3823	KLRC3	5.77225	9.24219e-08
91833	WDR20	5.77196	9.25788e-08
29920	PYCR2	5.77123	9.29671e-08
3936	LCP1	5.76446	9.66748e-08
9400	RECQL5	5.76261	9.77176e-08
54949	SDHAF2	5.76167	9.82469e-08
83878	USHBP1	5.76036	9.89949e-08
10166	SLC25A15	5.76	9.91989e-08
51474	LIMA1	5.75905	9.97455e-08
3028	HSD17B10	5.75811	1.00289e-07
159013	CXorf38	5.75785	1.00434e-07
56882	CDC42SE1	5.75644	1.01256e-07
165324	UBXN2A	5.75489	1.02166e-07
55323	LARP6	5.75262	1.03513e-07
83700	JAM3	5.75225	1.0373e-07
79741	CCDC7	5.74937	1.05469e-07
64764	CREB3L2	5.74859	1.05946e-07
4087	SMAD2	5.74781	1.06419e-07
81033	KCNH6	5.74236	1.09812e-07
51493	RTCB	5.73084	1.17326e-07
57704	GBA2	5.72369	1.22239e-07
1936	EEF1D	5.72153	1.23762e-07
5147	PDE6D	5.7207	1.24352e-07
54964	C1orf56	5.71894	1.25615e-07
57684	ZBTB26	5.7177	1.2651e-07
9728	SECISBP2L	5.71644	1.27425e-07
7422	VEGFA	5.71494	1.28527e-07
205428	DIPK2A	5.7134	1.29662e-07
51043	ZBTB7B	5.71272	1.30168e-07
56944	OLFML3	5.71079	1.31612e-07
6890	TAP1	5.7057	1.35506e-07
79725	THAP9	5.70329	1.37385e-07
55246	CCDC25	5.6992	1.4063e-07
369	ARAF	5.69776	1.4179e-07
25801	GCA	5.69593	1.43281e-07
6094	ROM1	5.6932	1.45529e-07
54960	GEMIN8	5.69086	1.47481e-07
7086	TKT	5.69067	1.47641e-07
6884	TAF13	5.68929	1.48809e-07
9789	SPCS2	5.68463	1.52814e-07
3185	HNRNPF	5.68339	1.53899e-07
400506	KNOP1	5.68294	1.54289e-07
220382	FAM181B	5.68171	1.55373e-07
158931	TCEAL6	5.67911	1.57686e-07
119587	CPXM2	5.67651	1.60041e-07
9444	QKI	5.67601	1.60496e-07
1908	EDN3	5.6733	1.62986e-07
754	PTTG1IP	5.66741	1.68531e-07
960	CD44	5.66696	1.68967e-07
2235	FECH	5.66535	1.70518e-07
23114	NFASC	5.66478	1.71068e-07
51268	PIPOX	5.66377	1.72052e-07
192669	AGO3	5.6634	1.72418e-07
6480	ST6GAL1	5.66112	1.74656e-07
81532	MOB2	5.65609	1.79707e-07
9189	ZBED1	5.6547	1.81136e-07
5277	PIGA	5.64782	1.88326e-07
94031	HTRA3	5.64766	1.88502e-07
5051	PAFAH2	5.64673	1.89491e-07
134466	ZNF300P1	5.64507	1.91277e-07
56894	AGPAT3	5.64334	1.93161e-07
5379	PMS2P1	5.64234	1.94259e-07
23417	MLYCD	5.64134	1.95353e-07
90102	PHLDB2	5.63969	1.97191e-07
219699	UNC5B	5.63787	1.99229e-07
64398	MPP5	5.63747	1.99674e-07
10314	LANCL1	5.6364	2.00888e-07
3672	ITGA1	5.63637	2.0092e-07
57171	DOLPP1	5.6357	2.01679e-07
79991	STN1	5.63439	2.0318e-07
286148	DPY19L4	5.63426	2.03329e-07
10987	COPS5	5.63421	2.03378e-07
153129	SLC38A9	5.63172	2.0626e-07
2230	FDX1	5.62996	2.08321e-07
51181	DCXR	5.62966	2.08669e-07
55857	KIZ	5.62683	2.12032e-07
9306	SOCS6	5.62629	2.12676e-07
9321	TRIP11	5.62553	2.13594e-07
80829	ZFP91	5.62513	2.14071e-07
78996	CYREN	5.6237	2.15805e-07
30844	EHD4	5.62357	2.15965e-07
4245	MGAT1	5.62265	2.17084e-07
2770	GNAI1	5.62186	2.18054e-07
9886	RHOBTB1	5.61799	2.22849e-07
3570	IL6R	5.61743	2.23559e-07
283345	RPL13P5	5.61609	2.25255e-07
8482	SEMA7A	5.61446	2.27328e-07
55293	UEVLD	5.61421	2.27647e-07
9235	IL32	5.60541	2.39183e-07
5698	PSMB9	5.60355	2.41696e-07
5730	PTGDS	5.60207	2.4371e-07
267002	PGBD2	5.60125	2.44837e-07
55824	PAG1	5.60003	2.46517e-07
51008	ASCC1	5.59932	2.475e-07
6525	SMTN	5.59586	2.52361e-07
1200	TPP1	5.59057	2.59946e-07
9056	SLC7A7	5.59041	2.60178e-07
85014	TMEM141	5.59005	2.60713e-07
171586	ABHD3	5.58792	2.63828e-07
85001	MGC16275	5.58635	2.66159e-07
55751	TMEM184C	5.5789	2.7749e-07
1909	EDNRA	5.57558	2.82679e-07
92293	TMEM132C	5.57475	2.83995e-07
957	ENTPD5	5.5739	2.85346e-07
3985	LIMK2	5.57216	2.88133e-07
51144	HSD17B12	5.57214	2.88163e-07
23198	PSME4	5.57171	2.88856e-07
84317	CCDC115	5.56952	2.92406e-07
5175	PECAM1	5.56925	2.92856e-07
10072	DPP3	5.56872	2.93725e-07
10972	TMED10	5.56859	2.93935e-07
55677	IWS1	5.56549	2.99055e-07
388796	SNHG17	5.56506	2.99784e-07
93653	ST7-AS1	5.55936	3.09456e-07
7082	TJP1	5.55115	3.2393e-07
4637	MYL6	5.55014	3.25752e-07
57038	RARS2	5.54989	3.26197e-07
7855	FZD5	5.54279	3.39322e-07
54499	TMCO1	5.54146	3.41844e-07
92667	MGME1	5.53842	3.47651e-07
161198	CLEC14A	5.5382	3.4808e-07
593	BCKDHA	5.53339	3.57495e-07
2868	GRK4	5.52999	3.64295e-07
51135	IRAK4	5.5281	3.68138e-07
7417	VDAC2	5.52646	3.71492e-07
84191	CIAO2A	5.52399	3.76598e-07
5480	PPIC	5.52191	3.80953e-07
51247	PAIP2	5.51552	3.94655e-07
439931	THAP7-AS1	5.515	3.95797e-07
10549	PRDX4	5.50912	4.08858e-07
6814	STXBP3	5.50707	4.13521e-07
81542	TMX1	5.50642	4.14999e-07
1278	COL1A2	5.50544	4.17259e-07
2124	EVI2B	5.505	4.18264e-07
26472	PPP1R14B	5.50478	4.18774e-07
84669	USP32	5.50424	4.20031e-07
5375	PMP2	5.50417	4.20187e-07
29880	ALG5	5.50414	4.20263e-07
7122	CLDN5	5.50051	4.28754e-07
440026	TMEM41B	5.49974	4.30573e-07
64772	ENGASE	5.49787	4.35034e-07
80143	SIKE1	5.49351	4.45604e-07
55788	LMBRD1	5.49346	4.45714e-07
50999	TMED5	5.49286	4.47192e-07
51119	SBDS	5.49256	4.47945e-07
1155	TBCB	5.48969	4.55067e-07
3588	IL10RB	5.48805	4.59193e-07
563	AZGP1	5.48421	4.68976e-07
143684	FAM76B	5.48417	4.69089e-07
2687	GGT5	5.47843	4.84108e-07
3908	LAMA2	5.47745	4.86707e-07
203069	R3HCC1	5.47691	4.88159e-07
84146	ZNF644	5.47626	4.89895e-07
100287171	WASHC1	5.4748	4.93846e-07
81628	TSC22D4	5.47328	4.97973e-07
7678	ZNF124	5.47137	5.03215e-07
84329	HVCN1	5.47071	5.05043e-07
8451	CUL4A	5.47014	5.0662e-07
8633	UNC5C	5.46943	5.08611e-07
55687	TRMU	5.46868	5.10685e-07
254042	METAP1D	5.46784	5.13046e-07
56987	BBX	5.46733	5.14497e-07
1184	CLCN5	5.4668	5.15993e-07
55577	NAGK	5.46532	5.20191e-07
197257	LDHD	5.46407	5.23743e-07
9709	HERPUD1	5.46341	5.25649e-07
221496	LEMD2	5.45631	5.46475e-07
8479	HIRIP3	5.45097	5.62645e-07
55699	IARS2	5.45058	5.63864e-07
79015	LINC01260	5.44995	5.65797e-07
26959	HBP1	5.44819	5.71263e-07
2103	ESRRB	5.44679	5.75623e-07
9631	NUP155	5.44469	5.82264e-07
84720	PIGO	5.4435	5.86061e-07
11104	KATNA1	5.44306	5.87458e-07
389084	SNORC	5.44	5.97366e-07
6905	TBCE	5.43989	5.97713e-07
100507140	LINC01792	5.43289	6.20943e-07
285267	ZNF619	5.43145	6.25843e-07
54910	SEMA4C	5.43136	6.26139e-07
10975	UQCR11	5.42788	6.38099e-07
79641	ROGDI	5.42712	6.40731e-07
1522	CTSZ	5.42391	6.52032e-07
58493	INIP	5.42224	6.57967e-07
221120	ALKBH3	5.41817	6.72678e-07
57720	GPR107	5.41744	6.75349e-07
84307	ZNF397	5.41543	6.82751e-07
51330	TNFRSF12A	5.41426	6.87092e-07
51106	TFB1M	5.4086	7.08515e-07
8666	EIF3G	5.4076	7.12353e-07
140849	LINC00266-1	5.40495	7.22651e-07
54832	VPS13C	5.40375	7.27389e-07
6850	SYK	5.40231	7.3308e-07
10195	ALG3	5.4014	7.36668e-07
113251	LARP4	5.40067	7.39586e-07
100505806	SNHG18	5.40034	7.4092e-07
176	ACAN	5.39981	7.43061e-07
26873	OPLAH	5.39978	7.43158e-07
1135	CHRNA2	5.39852	7.48258e-07
65991	FUNDC2	5.39453	7.64572e-07
90853	SPOCD1	5.39382	7.67528e-07
51705	EMCN	5.3936	7.68438e-07
130271	PLEKHH2	5.3924	7.73432e-07
84868	HAVCR2	5.39097	7.79438e-07
11221	DUSP10	5.38818	7.91244e-07
216	ALDH1A1	5.38549	8.02812e-07
5210	PFKFB4	5.38485	8.05598e-07
5787	PTPRB	5.38482	8.05739e-07
6948	TCN2	5.3837	8.10603e-07
7803	PTP4A1	5.38233	8.16635e-07
549	AUH	5.37843	8.33993e-07
11068	CYB561D2	5.37656	8.42437e-07
4793	NFKBIB	5.37559	8.46833e-07
257160	RNF214	5.37534	8.47962e-07
64506	CPEB1	5.37383	8.54921e-07
5052	PRDX1	5.3733	8.57365e-07
4357	MPST	5.37214	8.62711e-07
64756	ATPAF1	5.37181	8.64241e-07
10434	LYPLA1	5.37089	8.6855e-07
4825	NKX6-1	5.37053	8.70236e-07
64400	AKTIP	5.36966	8.74315e-07
5137	PDE1C	5.36961	8.74542e-07
53838	C11orf24	5.36805	8.81897e-07
6324	SCN1B	5.36788	8.82712e-07
5272	SERPINB9	5.36761	8.84017e-07
60313	GPBP1L1	5.36604	8.91499e-07
253639	ZNF620	5.36405	9.01063e-07
23200	ATP11B	5.36394	9.01602e-07
79443	FYCO1	5.36358	9.03373e-07
3930	LBR	5.35773	9.32174e-07
4351	MPI	5.35582	9.41791e-07
2592	GALT	5.355	9.45961e-07
79003	MIS12	5.35462	9.47866e-07
7450	VWF	5.34903	9.76719e-07
25829	TMEM184B	5.34755	9.84509e-07
8658	TNKS	5.34547	9.95546e-07
54537	SHLD2	5.34156	1.01661e-06
730091	LINC00886	5.3412	1.01855e-06
339745	SPOPL	5.3402	1.02402e-06
8099	CDK2AP1	5.33949	1.02792e-06
1468	SLC25A10	5.339	1.0306e-06
1603	DAD1	5.33425	1.05712e-06
9118	INA	5.33392	1.059e-06
256949	KANK3	5.32949	1.08439e-06
6461	SHB	5.32847	1.09029e-06
79990	PLEKHH3	5.32676	1.10027e-06
113402	SFT2D1	5.32213	1.12779e-06
23194	FBXL7	5.32044	1.13799e-06
27173	SLC39A1	5.31685	1.15998e-06
5188	GATB	5.31625	1.16368e-06
3625	INHBB	5.31618	1.16411e-06
83982	IFI27L2	5.31607	1.16482e-06
80022	MYO15B	5.31385	1.17866e-06
8153	RND2	5.313	1.18404e-06
51292	GMPR2	5.31079	1.19802e-06
100506649	PXN-AS1	5.30923	1.20803e-06
9731	CEP104	5.30731	1.22044e-06
9135	RABEP1	5.30547	1.23243e-06
11309	SLCO2B1	5.30492	1.236e-06
23483	TGDS	5.30442	1.23929e-06
8560	DEGS1	5.30392	1.2426e-06
580	BARD1	5.30136	1.25959e-06
24138	IFIT5	5.29966	1.27103e-06
80346	REEP4	5.29854	1.27865e-06
84376	HOOK3	5.29817	1.28117e-06
23385	NCSTN	5.29736	1.28666e-06
223082	ZNRF2	5.29491	1.30353e-06
7545	ZIC1	5.29434	1.30744e-06
23406	COTL1	5.29302	1.31662e-06
5828	PEX2	5.29234	1.32136e-06
757	TMEM50B	5.2917	1.32586e-06
342909	ZNF284	5.29024	1.33617e-06
25800	SLC39A6	5.28908	1.34444e-06
51550	CINP	5.28888	1.34582e-06
389538	CCZ1P-OR7E38P	5.28824	1.35043e-06
55853	IDI2-AS1	5.28768	1.35445e-06
9601	PDIA4	5.28732	1.35702e-06
2635	GBP3	5.28393	1.38159e-06
81631	MAP1LC3B	5.28295	1.38881e-06
115825	WDFY2	5.28249	1.3922e-06
571	BACH1	5.28098	1.40334e-06
128486	FITM2	5.28083	1.40447e-06
9366	RAB9BP1	5.28067	1.40566e-06
10101	NUBP2	5.27871	1.42028e-06
9788	MTSS1	5.27859	1.42118e-06
23499	MACF1	5.2771	1.43249e-06
800	CALD1	5.27551	1.44451e-06
4940	OAS3	5.27502	1.44826e-06
326624	RAB37	5.27408	1.45548e-06
4337	MOCS1	5.2729	1.46463e-06
22925	PLA2R1	5.27176	1.47347e-06
83932	SPRTN	5.27095	1.47973e-06
63971	KIF13A	5.2697	1.48955e-06
80781	COL18A1	5.26945	1.4915e-06
5306	PITPNA	5.26911	1.49424e-06
196463	PLBD2	5.26778	1.50475e-06
121260	SLC15A4	5.26513	1.52591e-06
54629	MINDY2	5.2644	1.53186e-06
10592	SMC2	5.26394	1.53553e-06
100128079	LOC100128079	5.2637	1.53747e-06
51227	PIGP	5.26005	1.5674e-06
22909	FAN1	5.26	1.56775e-06
51271	UBAP1	5.2598	1.56942e-06
653238	GTF2H2B	5.24986	1.65374e-06
80162	PGGHG	5.24882	1.66284e-06
4671	NAIP	5.24764	1.67316e-06
4303	FOXO4	5.24748	1.67462e-06
55704	CCDC88A	5.24724	1.67671e-06
6443	SGCB	5.24642	1.68391e-06
9860	LRIG2	5.24401	1.70537e-06
706	TSPO	5.24309	1.71365e-06
27242	TNFRSF21	5.23994	1.74224e-06
3655	ITGA6	5.23885	1.75222e-06
28970	C11orf54	5.23377	1.79957e-06
2109	ETFB	5.23287	1.80813e-06
55215	FANCI	5.23177	1.81858e-06
661	POLR3D	5.23132	1.82282e-06
5479	PPIB	5.2281	1.85387e-06
7075	TIE1	5.22715	1.86315e-06
26528	DAZAP1	5.22612	1.87317e-06
84725	PLEKHA8	5.22329	1.9012e-06
54823	SWT1	5.22322	1.90189e-06
54859	ELP6	5.22281	1.9059e-06
307	ANXA4	5.21996	1.9346e-06
9649	RALGPS1	5.21899	1.94446e-06
134265	AFAP1L1	5.21608	1.97426e-06
64149	C17orf75	5.21597	1.97532e-06
80345	ZSCAN16	5.21574	1.97778e-06
55616	ASAP3	5.21356	2.00043e-06
9717	SEC14L5	5.21242	2.01238e-06
9403	SELENOF	5.21066	2.03088e-06
23302	WSCD1	5.21003	2.03761e-06
2	A2M	5.20957	2.04253e-06
85461	TANC1	5.20658	2.07464e-06
5782	PTPN12	5.20521	2.08946e-06
221756	SERPINB9P1	5.20405	2.10215e-06
175	AGA	5.20191	2.12578e-06
54621	VSIG10	5.20123	2.13337e-06
51497	NELFCD	5.20084	2.1377e-06
81	ACTN4	5.19947	2.15301e-06
1286	COL4A4	5.19732	2.17718e-06
57337	SENP7	5.1906	2.25474e-06
80817	CEP44	5.18883	2.27561e-06
27309	ZNF330	5.18789	2.28672e-06
4552	MTRR	5.18661	2.30201e-06
26234	FBXL5	5.18636	2.305e-06
84674	CARD6	5.18581	2.31154e-06
2950	GSTP1	5.18329	2.34208e-06
23433	RHOQ	5.18197	2.35816e-06
51714	SELENOT	5.18132	2.36616e-06
5049	PAFAH1B2	5.17683	2.42193e-06
3316	HSPB2	5.17572	2.43592e-06
140735	DYNLL2	5.17548	2.43893e-06
9618	TRAF4	5.17302	2.47023e-06
5287	PIK3C2B	5.17174	2.48667e-06
84331	MCRIP2	5.17164	2.488e-06
3148	HMGB2	5.17139	2.49119e-06
147929	ZNF565	5.16907	2.52135e-06
116842	LEAP2	5.16805	2.53467e-06
127428	TCEANC2	5.16723	2.54544e-06
322	APBB1	5.16245	2.60914e-06
9926	LPGAT1	5.16196	2.61584e-06
56951	C5orf15	5.16048	2.63587e-06
26046	LTN1	5.15828	2.66601e-06
57129	MRPL47	5.158	2.66999e-06
220	ALDH1A3	5.1567	2.68792e-06
56906	THAP10	5.15541	2.70589e-06
51389	RWDD1	5.15527	2.70783e-06
9839	ZEB2	5.15306	2.73887e-06
79817	MOB3B	5.15274	2.74343e-06
440104	TMEM198B	5.15188	2.75568e-06
7262	PHLDA2	5.15174	2.75774e-06
7263	TST	5.14622	2.83728e-06
2771	GNAI2	5.14431	2.86545e-06
79750	ZNF385D	5.14384	2.87241e-06
64167	ERAP2	5.14206	2.89891e-06
6747	SSR3	5.1416	2.90574e-06
146050	ZSCAN29	5.14078	2.91801e-06
2972	BRF1	5.14076	2.91835e-06
122704	MRPL52	5.14034	2.92461e-06
26269	FBXO8	5.13924	2.94124e-06
92140	MTDH	5.13867	2.9499e-06
1509	CTSD	5.13604	2.99008e-06
169200	TMEM64	5.1355	2.9985e-06
55286	C4orf19	5.13327	3.03309e-06
23078	VWA8	5.13275	3.04122e-06
1316	KLF6	5.13263	3.04303e-06
2072	ERCC4	5.13143	3.06184e-06
2034	EPAS1	5.13025	3.08048e-06
22795	NID2	5.12905	3.09958e-06
54414	SIAE	5.12851	3.10824e-06
284716	RIMKLA	5.12526	3.16054e-06
23239	PHLPP1	5.12352	3.18881e-06
3115	HLA-DPB1	5.12343	3.19036e-06
2803	GOLGA4	5.12327	3.19291e-06
79961	DENND2D	5.12072	3.23504e-06
23405	DICER1	5.11942	3.25664e-06
3652	IPP	5.11797	3.28099e-06
56940	DUSP22	5.11674	3.30179e-06
9662	CEP135	5.1157	3.31935e-06
79634	SCRN3	5.11292	3.36696e-06
9873	FCHSD2	5.11292	3.367e-06
101930085	LOC101930085	5.11205	3.38204e-06
414245	DNAJC9-AS1	5.11163	3.38941e-06
8031	NCOA4	5.11085	3.40289e-06
3107	HLA-C	5.11061	3.40715e-06
220441	RNF152	5.11029	3.41266e-06
668	FOXL2	5.10923	3.43131e-06
3133	HLA-E	5.10904	3.43459e-06
79598	CEP97	5.10449	3.51558e-06
149345	SHISA4	5.10014	3.59464e-06
81575	APOLD1	5.10004	3.59643e-06
3801	KIFC3	5.0993	3.61011e-06
127833	SYT2	5.09903	3.61505e-06
51526	OSER1	5.09627	3.6663e-06
55806	HR	5.09424	3.70449e-06
642826	BMS1P2	5.09226	3.74225e-06
25769	SLC24A2	5.08927	3.79974e-06
347862	GATD1	5.08843	3.81608e-06
83478	ARHGAP24	5.08612	3.86122e-06
6240	RRM1	5.08213	3.94061e-06
10542	LAMTOR5	5.08016	3.98025e-06
727936	GXYLT2	5.07985	3.98648e-06
610	HCN2	5.07819	4.02036e-06
84957	RELT	5.07816	4.02103e-06
2013	EMP2	5.07638	4.05748e-06
7551	ZNF3	5.07545	4.07668e-06
23122	CLASP2	5.07505	4.08516e-06
79031	PDCL3	5.07171	4.15494e-06
134285	TMEM171	5.06854	4.2226e-06
9354	UBE4A	5.06754	4.24403e-06
3344	FOXN2	5.06525	4.29352e-06
54795	TRPM4	5.06368	4.32808e-06
8323	FZD6	5.06329	4.3366e-06
23283	CSTF2T	5.06105	4.3862e-06
7923	HSD17B8	5.05949	4.4209e-06
79742	DIPK2B	5.05705	4.47593e-06
199745	THAP8	5.05424	4.5402e-06
7572	ZNF24	5.05195	4.59317e-06
22996	TTC39A	5.05107	4.61366e-06
100506144	TMEM35B	5.04729	4.70263e-06
9200	HACD1	5.04466	4.76575e-06
3338	DNAJC4	5.04398	4.78209e-06
83886	PRSS27	5.04204	4.82919e-06
55296	TBC1D19	5.04138	4.84532e-06
84270	CARD19	5.04109	4.85251e-06
113026	PLCD3	5.04051	4.86663e-06
28965	SLC27A6	5.03812	4.92573e-06
23344	ESYT1	5.0363	4.97128e-06
387628	FGF7P6	5.03606	4.97728e-06
26001	RNF167	5.03439	5.0192e-06
9188	DDX21	5.03262	5.06431e-06
85007	PHYKPL	5.03098	5.10643e-06
79754	ASB13	5.0285	5.17064e-06
116441	TM4SF18	5.02776	5.19001e-06
54918	CMTM6	5.02098	5.37026e-06
10208	USPL1	5.02067	5.37861e-06
5184	PEPD	5.01889	5.427e-06
118987	PDZD8	5.01883	5.42863e-06
55421	NCBP3	5.01637	5.49609e-06
56896	DPYSL5	5.01316	5.58541e-06
23475	QPRT	5.00841	5.7203e-06
83473	KATNAL2	5.00629	5.78161e-06
51226	COPZ2	5.00264	5.88826e-06
8490	RGS5	5.00093	5.93888e-06
55726	INTS13	5.00068	5.94634e-06
285590	SH3PXD2B	4.99605	6.08586e-06
348235	SKA2	4.99236	6.19943e-06
79134	TMEM185B	4.99183	6.21579e-06
11333	PDAP1	4.99105	6.24004e-06
27443	CECR2	4.99061	6.25391e-06
220416	LRRC63	4.98972	6.28184e-06
8705	B3GALT4	4.98736	6.35629e-06
55740	ENAH	4.98583	6.405e-06
26090	ABHD12	4.98324	6.48845e-06
3977	LIFR	4.98276	6.50423e-06
11164	NUDT5	4.97823	6.65285e-06
100505495	PCAT19	4.97568	6.73802e-06
145165	ST13P4	4.97525	6.75252e-06
7043	TGFB3	4.97468	6.7716e-06
11228	RASSF8	4.97385	6.79964e-06
4621	MYH3	4.97165	6.87451e-06
83941	TM2D1	4.97123	6.88891e-06
90933	TRIM41	4.96958	6.94603e-06
55203	LGI2	4.96736	7.02312e-06
80896	NPL	4.9603	7.27411e-06
9209	LRRFIP2	4.95924	7.31253e-06
10350	ABCA9	4.95721	7.38671e-06
10085	EDIL3	4.95543	7.45234e-06
53828	FXYD4	4.95486	7.47341e-06
9802	DAZAP2	4.95418	7.49857e-06
121274	ZNF641	4.95114	7.61267e-06
91316	GUSBP11	4.94895	7.69595e-06
81556	INTS14	4.94799	7.73248e-06
8476	CDC42BPA	4.94766	7.74537e-06
126075	CCDC159	4.94595	7.81133e-06
55343	SLC35C1	4.94568	7.82151e-06
283989	TSEN54	4.94251	7.94536e-06
55151	TMEM38B	4.94188	7.97013e-06
4731	NDUFV3	4.94015	8.03904e-06
10319	LAMC3	4.93748	8.14591e-06
4299	AFF1	4.93709	8.16148e-06
221914	GPC2	4.93706	8.16264e-06
57636	ARHGAP23	4.93559	8.22245e-06
54442	KCTD5	4.93302	8.32739e-06
81539	SLC38A1	4.93251	8.34839e-06
100862728	UPK1A-AS1	4.93174	8.38047e-06
4354	MPP1	4.93119	8.40299e-06
51002	TPRKB	4.92666	8.59344e-06
8519	IFITM1	4.92561	8.63777e-06
7328	UBE2H	4.92549	8.64291e-06
10365	KLF2	4.92491	8.66801e-06
84282	RNF135	4.92436	8.69138e-06
8975	USP13	4.91888	8.92944e-06
5910	RAP1GDS1	4.91771	8.98098e-06
7029	TFDP2	4.91676	9.02325e-06
6909	TBX2	4.91623	9.04704e-06
3429	IFI27	4.9151	9.09721e-06
80820	EEPD1	4.91424	9.13579e-06
54623	PAF1	4.91069	9.29696e-06
151194	METTL21A	4.9104	9.31049e-06
2252	FGF7	4.9086	9.39311e-06
79165	LENG1	4.90837	9.4038e-06
56270	WDR45B	4.90779	9.43065e-06
10382	TUBB4A	4.90539	9.54275e-06
9719	ADAMTSL2	4.90507	9.55747e-06
10548	TM9SF1	4.90484	9.56828e-06
147015	DHRS13	4.89944	9.82587e-06
51185	CRBN	4.89586	9.99986e-06
6271	S100A1	4.89458	1.00629e-05
57019	CIAPIN1	4.89308	1.0137e-05
3759	KCNJ2	4.89288	1.01473e-05
10451	VAV3	4.89256	1.0163e-05
57085	AGTRAP	4.88973	1.03049e-05
112487	DTD2	4.88619	1.04851e-05
10598	AHSA1	4.88473	1.05603e-05
1654	DDX3X	4.88336	1.06315e-05
63901	FAM111A	4.87997	1.08092e-05
4292	MLH1	4.87721	1.0956e-05
114879	OSBPL5	4.87655	1.09916e-05
220729	LOC220729	4.87649	1.09949e-05
10026	PIGK	4.87248	1.12125e-05
10437	IFI30	4.86988	1.13553e-05
84107	ZIC4	4.86949	1.13771e-05
3654	IRAK1	4.86916	1.13952e-05
2981	GUCA2B	4.86885	1.14127e-05
1520	CTSS	4.86858	1.14275e-05
9679	FAM53B	4.86844	1.14355e-05
3281	HSBP1	4.86802	1.1459e-05
10346	TRIM22	4.86722	1.15038e-05
8862	APLN	4.86522	1.16167e-05
201294	UNC13D	4.86388	1.16929e-05
26136	TES	4.86357	1.17101e-05
101928111	HDAC4-AS1	4.85886	1.19822e-05
1317	SLC31A1	4.8588	1.19858e-05
22796	COG2	4.85551	1.21795e-05
5818	NECTIN1	4.85416	1.22595e-05
10513	APPBP2	4.85409	1.22638e-05
9557	CHD1L	4.85119	1.24379e-05
129807	NEU4	4.84898	1.25724e-05
210	ALAD	4.84677	1.2708e-05
9670	IPO13	4.84432	1.28596e-05
1982	EIF4G2	4.84293	1.29469e-05
4170	MCL1	4.84273	1.29598e-05
6102	RP2	4.84021	1.31189e-05
57546	PDP2	4.83967	1.31535e-05
222236	NAPEPLD	4.8394	1.31703e-05
3275	PRMT2	4.83723	1.33101e-05
27013	CNPPD1	4.83144	1.36889e-05
6182	MRPL12	4.83029	1.37648e-05
26092	TOR1AIP1	4.8292	1.38377e-05
25983	NGDN	4.82742	1.39576e-05
55700	MAP7D1	4.82652	1.40184e-05
80019	UBTD1	4.82597	1.40558e-05
5464	PPA1	4.82307	1.42543e-05
219287	AMER2	4.82303	1.42573e-05
56616	DIABLO	4.81985	1.4478e-05
64065	PERP	4.81778	1.4623e-05
3600	IL15	4.81621	1.47346e-05
23208	SYT11	4.81494	1.48254e-05
5589	PRKCSH	4.80846	1.5296e-05
155370	SBDSP1	4.80097	1.5857e-05
27257	LSM1	4.80013	1.59213e-05
28984	RGCC	4.79765	1.61128e-05
23274	CLEC16A	4.7964	1.62101e-05
4926	NUMA1	4.79282	1.64912e-05
348995	NUP43	4.79282	1.64914e-05
64421	DCLRE1C	4.79179	1.65731e-05
4179	CD46	4.79123	1.66173e-05
8801	SUCLG2	4.791	1.66355e-05
4904	YBX1	4.78892	1.68031e-05
10063	COX17	4.78786	1.68887e-05
25913	POT1	4.7877	1.69016e-05
134492	NUDCD2	4.78767	1.69034e-05
728537	C2orf92	4.78701	1.69574e-05
90231	KIAA2013	4.78659	1.69918e-05
843	CASP10	4.78134	1.74244e-05
11019	LIAS	4.77957	1.75732e-05
441601	LOC441601	4.77848	1.76652e-05
2828	GPR4	4.7778	1.77229e-05
79027	ZNF655	4.77736	1.77603e-05
8934	RAB29	4.77647	1.78356e-05
84283	TMEM79	4.77596	1.78792e-05
2187	FANCB	4.77225	1.81995e-05
26985	AP3M1	4.77202	1.82198e-05
219	ALDH1B1	4.76899	1.84853e-05
4598	MVK	4.76696	1.86657e-05
102723753	LOC102723753	4.76557	1.87904e-05
201266	SLC39A11	4.76536	1.88094e-05
85366	MYLK2	4.76482	1.8858e-05
4891	SLC11A2	4.76342	1.89839e-05
51264	MRPL27	4.76231	1.90847e-05
57186	RALGAPA2	4.75838	1.94466e-05
28977	MRPL42	4.75743	1.95349e-05
94240	EPSTI1	4.75267	1.99828e-05
159195	USP54	4.75167	2.0078e-05
2254	FGF9	4.74891	2.03439e-05
8790	FPGT	4.744	2.0824e-05
976	ADGRE5	4.7432	2.09038e-05
947	CD34	4.74127	2.10962e-05
3113	HLA-DPA1	4.73837	2.13891e-05
55573	CDV3	4.73777	2.14503e-05
55556	ENOSF1	4.73711	2.15176e-05
3075	CFH	4.73646	2.15837e-05
7913	DEK	4.73268	2.19741e-05
8587	OR7E2P	4.73149	2.20986e-05
9330	GTF3C3	4.73056	2.21961e-05
51735	RAPGEF6	4.72974	2.22826e-05
432	ASGR1	4.72809	2.24577e-05
127829	ARL8A	4.72755	2.25157e-05
5613	PRKX	4.72432	2.2862e-05
51751	HIGD1B	4.72127	2.31945e-05
38	ACAT1	4.71894	2.3452e-05
23456	ABCB10	4.71763	2.35974e-05
9416	DDX23	4.71678	2.36927e-05
339448	C1orf174	4.713	2.41201e-05
858	CAV2	4.71203	2.42306e-05
29763	PACSIN3	4.70991	2.44743e-05
57819	LSM2	4.70738	2.47687e-05
100505641	FGD5-AS1	4.70706	2.4806e-05
57474	ZNF490	4.70619	2.4908e-05
5925	RB1	4.70558	2.49797e-05
3710	ITPR3	4.70471	2.50826e-05
2766	GMPR	4.70289	2.52983e-05
6916	TBXAS1	4.70261	2.53311e-05
359948	IRF2BP2	4.70247	2.53479e-05
51531	TRMO	4.70021	2.56203e-05
94235	GNG8	4.69923	2.57383e-05
125228	FAM210A	4.69817	2.58671e-05
6095	RORA	4.69794	2.58956e-05
10971	YWHAQ	4.69586	2.61501e-05
8500	PPFIA1	4.69447	2.63217e-05
5073	PARN	4.69415	2.63609e-05
348110	ARPIN	4.69238	2.65821e-05
642	BLMH	4.68885	2.7026e-05
54858	PGPEP1	4.68547	2.7459e-05
10174	SORBS3	4.68392	2.76591e-05
6837	MED22	4.6833	2.77398e-05
6926	TBX3	4.68224	2.78784e-05
6431	SRSF6	4.68065	1.40438e-05
203228	C9orf72	4.68039	1.40608e-05
2899	GRIK3	4.67908	1.41473e-05
83860	TAF3	4.67881	1.41651e-05
80725	SRCIN1	4.67681	1.42988e-05
23140	ZZEF1	4.67672	1.4305e-05
1601	DAB2	4.67258	1.45849e-05
9361	LONP1	4.67065	1.47175e-05
64333	ARHGAP9	4.66983	1.47737e-05
2232	FDXR	4.66952	1.47955e-05
26235	FBXL4	4.6691	1.48246e-05
23677	SH3BP4	4.66852	1.4865e-05
7705	ZNF146	4.66816	1.48899e-05
101060391	SNTG2-AS1	4.66776	1.49176e-05
54925	ZSCAN32	4.6671	1.49639e-05
3336	HSPE1	4.66693	1.49758e-05
23212	RRS1	4.66594	1.50456e-05
3563	IL3RA	4.66533	1.5088e-05
26515	TIMM10B	4.66441	1.5153e-05
114907	FBXO32	4.66246	1.52923e-05
57107	PDSS2	4.66227	1.53059e-05
81627	TRMT1L	4.66104	1.5394e-05
388965	FUNDC2P2	4.66052	1.54309e-05
644139	PIRT	4.659	1.55409e-05
54498	SMOX	4.65896	1.55443e-05
154790	CLEC2L	4.65835	1.55887e-05
83714	NRIP2	4.65489	1.58422e-05
152815	THAP6	4.65469	1.58566e-05
6938	TCF12	4.65354	1.59423e-05
128338	DRAM2	4.65337	1.59549e-05
3396	MRPL58	4.64989	1.62156e-05
101928891	LINC01637	4.6495	1.62451e-05
3661	IRF3	4.64868	1.63077e-05
5322	PLA2G5	4.64494	1.65939e-05
8987	STBD1	4.64393	1.66721e-05
474344	GIMAP6	4.64289	1.67531e-05
9784	SNX17	4.64221	1.68063e-05
2297	FOXD1	4.63923	1.70408e-05
5813	PURA	4.63913	1.70484e-05
51272	BET1L	4.63825	1.7119e-05
100507475	IDH1-AS1	4.63445	1.74236e-05
9127	P2RX6	4.63341	1.75081e-05
79571	GCC1	4.63205	1.76191e-05
57194	ATP10A	4.62993	1.77932e-05
83737	ITCH	4.62899	1.78712e-05
360132	FKBP9P1	4.62894	1.78749e-05
10550	ARL6IP5	4.62334	1.83454e-05
2908	NR3C1	4.61853	1.87585e-05
27130	INVS	4.61476	1.90886e-05
1059	CENPB	4.61391	1.91637e-05
5756	TWF1	4.61373	1.91802e-05
2618	GART	4.61308	1.92373e-05
22908	SACM1L	4.60899	1.9605e-05
282679	AQP11	4.60846	1.96527e-05
9712	USP6NL	4.60833	1.96643e-05
4289	MKLN1	4.6071	1.97761e-05
55601	DDX60	4.60682	1.98025e-05
9294	S1PR2	4.60492	1.99767e-05
64853	AIDA	4.60457	2.00092e-05
51696	HECA	4.60265	2.01867e-05
149041	RC3H1	4.60252	2.01991e-05
23348	DOCK9	4.60222	2.02272e-05
1717	DHCR7	4.60034	2.04026e-05
8878	SQSTM1	4.59973	2.04609e-05
4071	TM4SF1	4.59828	2.05975e-05
415116	PIM3	4.59702	2.07176e-05
10524	KAT5	4.59587	2.08276e-05
9604	RNF14	4.59308	2.10968e-05
57161	PELI2	4.58976	2.14218e-05
54962	TIPIN	4.58946	2.1451e-05
84913	ATOH8	4.58668	2.17273e-05
118738	ZNF488	4.58508	2.18881e-05
7077	TIMP2	4.58423	2.1973e-05
57480	PLEKHG1	4.58419	2.19777e-05
26275	HIBCH	4.58263	2.21356e-05
126119	JOSD2	4.58142	2.22585e-05
170384	FUT11	4.5813	2.22717e-05
23075	SWAP70	4.5803	2.23741e-05
7525	YES1	4.58003	2.24016e-05
79091	METTL22	4.57862	2.25468e-05
641654	HEPN1	4.57476	2.295e-05
119559	SFXN4	4.57047	2.34057e-05
2581	GALC	4.56763	2.37117e-05
147807	ZNF524	4.56067	2.44784e-05
9583	ENTPD4	4.55951	2.46089e-05
100	ADA	4.55783	2.47982e-05
1723	DHODH	4.55625	2.49786e-05
55254	TMEM39A	4.5546	2.5167e-05
3267	AGFG1	4.55307	2.53432e-05
25974	MMACHC	4.55167	2.55058e-05
869	CBLN1	4.54781	2.59592e-05
23201	FAM168A	4.54763	2.59804e-05
11119	BTN3A1	4.54712	2.60407e-05
105378663	LOC105378663	4.54647	2.61184e-05
4676	NAP1L4	4.54616	2.61546e-05
3653	IPW	4.5459	2.61852e-05
116985	ARAP1	4.5458	2.6198e-05
57862	ZNF410	4.54413	2.63974e-05
28973	MRPS18B	4.54168	2.66938e-05
25998	IBTK	4.53879	2.70471e-05
65258	MPPE1	4.53751	2.72048e-05
3196	TLX2	4.53671	2.73049e-05
147166	TRIM16L	4.5335	2.77056e-05
6576	SLC25A1	4.53344	2.77139e-05
158219	TTC39B	4.53104	1.40195e-05
57103	TIGAR	4.52868	1.41707e-05
64412	GZF1	4.52846	1.41848e-05
10512	SEMA3C	4.52844	1.41859e-05
11266	DUSP12	4.52662	1.43037e-05
492311	IGIP	4.52633	1.43229e-05
91373	UAP1L1	4.52585	1.43537e-05
11066	SNRNP35	4.52503	1.44072e-05
440097	DBX2	4.52238	1.4582e-05
29934	SNX12	4.51956	1.47692e-05
90952	ESAM	4.51881	1.48194e-05
100506696	PCAT6	4.51808	1.48688e-05
80021	TMEM62	4.51533	1.50548e-05
3384	ICAM2	4.51421	1.51317e-05
57125	PLXDC1	4.51415	1.51357e-05
3984	LIMK1	4.51407	1.51414e-05
122416	ANKRD9	4.51303	1.52125e-05
4609	MYC	4.51172	1.53027e-05
10410	IFITM3	4.50784	1.55735e-05
1831	TSC22D3	4.50741	1.56038e-05
114791	TUBGCP5	4.49897	1.62105e-05
7319	UBE2A	4.49698	1.6356e-05
54826	GIN1	4.49464	1.65294e-05
81928	CABLES2	4.49455	1.65363e-05
285268	ZNF621	4.49404	1.65743e-05
1663	DDX11	4.49253	1.66873e-05
9131	AIFM1	4.49215	1.67163e-05
4242	MFNG	4.49179	1.6743e-05
9039	UBA3	4.48779	1.70473e-05
135114	HINT3	4.48762	1.70605e-05
900	CCNG1	4.48702	1.71067e-05
23630	KCNE5	4.4869	1.71159e-05
746	TMEM258	4.48675	1.71271e-05
2628	GATM	4.4852	1.72475e-05
10171	RCL1	4.4825	1.74577e-05
146057	TTBK2	4.48237	1.74681e-05
9531	BAG3	4.4811	1.75683e-05
1876	E2F6	4.48103	1.75735e-05
100131089	SRP14-AS1	4.47782	1.7829e-05
10815	CPLX1	4.47571	1.79986e-05
92579	G6PC3	4.47136	1.83526e-05
201931	TMEM192	4.47131	1.83572e-05
5993	RFX5	4.47092	1.83893e-05
7378	UPP1	4.47091	1.839e-05
100505538	RBM26-AS1	4.46893	1.85537e-05
131566	DCBLD2	4.46733	1.86871e-05
9812	DELE1	4.46567	1.8827e-05
116987	AGAP1	4.46246	1.9099e-05
140706	CCM2L	4.46005	1.93061e-05
200185	KRTCAP2	4.45516	1.97328e-05
339483	MTMR9LP	4.45299	1.99249e-05
5424	POLD1	4.45156	2.00531e-05
51429	SNX9	4.45063	2.01362e-05
81671	VMP1	4.449	2.02832e-05
221	ALDH3B1	4.44866	2.03137e-05
100133050	LOC100133050	4.44784	2.03883e-05
100129794	SLC25A21-AS1	4.44662	2.04996e-05
84333	PCGF5	4.44638	2.05218e-05
6489	ST8SIA1	4.44408	2.07333e-05
169611	OLFML2A	4.44363	2.07744e-05
155038	GIMAP8	4.44142	2.09804e-05
8850	KAT2B	4.43081	2.19942e-05
54974	THG1L	4.43054	2.20199e-05
168448	CDC14C	4.43016	2.20571e-05
10175	CNIH1	4.42888	2.21831e-05
133957	CCDC127	4.42765	2.23052e-05
372	ARCN1	4.42716	2.23533e-05
51574	LARP7	4.42568	2.25005e-05
11014	KDELR2	4.42551	2.25174e-05
9423	NTN1	4.42534	2.25343e-05
440498	HSBP1L1	4.42423	2.26457e-05
163859	SDE2	4.42222	2.28487e-05
51374	ATRAID	4.42157	2.29142e-05
260294	NSUN5P2	4.42131	2.29411e-05
4817	NIT1	4.41883	2.31947e-05
51426	POLK	4.41796	2.32836e-05
1466	CSRP2	4.41655	2.34302e-05
6776	STAT5A	4.416	2.34869e-05
9943	OXSR1	4.4152	2.35708e-05
2800	GOLGA1	4.41392	2.37043e-05
57584	ARHGAP21	4.41252	2.38513e-05
79912	PYROXD1	4.40975	2.4146e-05
125893	ZNF816	4.40821	2.43109e-05
728758	PIN4P1	4.40457	2.47044e-05
51673	TPPP3	4.40145	2.50471e-05
8824	CES2	4.40142	2.50513e-05
6599	SMARCC1	4.40105	2.50917e-05
29088	MRPL15	4.40045	2.51577e-05
6391	SDHC	4.39954	2.526e-05
23111	SPART	4.3966	2.55893e-05
196527	ANO6	4.3963	2.56232e-05
286101	ZNF252P	4.39584	2.56754e-05
10878	CFHR3	4.39535	2.57306e-05
51367	POP5	4.39461	2.58148e-05
292	SLC25A5	4.39411	2.5871e-05
838	CASP5	4.39183	2.61322e-05
51124	IER3IP1	4.38954	2.6397e-05
53407	STX18	4.38676	2.67225e-05
7769	ZNF226	4.38523	2.69022e-05
55608	ANKRD10	4.38413	2.70334e-05
148932	MOB3C	4.38374	2.70795e-05
93081	TEX30	4.38303	2.71646e-05
84269	CHCHD5	4.38128	2.73737e-05
6535	SLC6A8	4.37928	2.76151e-05
253827	MSRB3	4.37927	2.76164e-05
128989	TANGO2	4.37887	2.76646e-05
[truncated: 13,409 more rows]

## Sheet: Table S15B-GeneRanksCortical
EntrezID	geneSymbol	Zscore	pvalue
1728	NQO1	8.35149	1.10503e-15
10284	SAP18	8.30323	1.65242e-15
5245	PHB	8.04628	1.35384e-14
80227	PAAF1	7.81585	8.44059e-14
4947	OAZ2	7.59503	4.63826e-13
79885	HDAC11	7.59013	4.81454e-13
29058	TMEM230	7.32593	3.46346e-12
50	ACO2	7.32233	3.55619e-12
10247	RIDA	7.13803	1.3507e-11
1892	ECHS1	7.0477	2.56584e-11
90933	TRIM41	6.98175	4.07795e-11
128178	EDARADD	6.93188	5.77247e-11
5052	PRDX1	6.92293	6.14244e-11
1509	CTSD	6.86666	9.05909e-11
1209	CLPTM1	6.84104	1.08011e-10
9270	ITGB1BP1	6.83079	1.15861e-10
3155	HMGCL	6.79722	1.45698e-10
23557	SNAPIN	6.7746	1.69902e-10
1774	DNASE1L1	6.73039	2.29128e-10
6048	RNF5	6.71569	2.52958e-10
55742	PARVA	6.70776	2.66804e-10
134	ADORA1	6.66837	3.47369e-10
112495	GTF3C6	6.65185	3.87847e-10
2512	FTL	6.64214	4.13753e-10
56851	EMC7	6.63412	4.36397e-10
26995	TRUB2	6.62438	4.65573e-10
2495	FTH1	6.62054	4.77589e-10
92856	IMP4	6.57503	6.45163e-10
9789	SPCS2	6.528	8.78397e-10
79033	ERI3	6.52364	9.03764e-10
8574	AKR7A2	6.45816	1.38345e-09
55700	MAP7D1	6.43264	1.63123e-09
8644	AKR1C3	6.42313	1.73422e-09
9703	KIAA0100	6.3834	2.23755e-09
252839	TMEM9	6.37743	2.32456e-09
8992	ATP6V0E1	6.37348	2.3839e-09
51258	MRPL51	6.35123	2.74721e-09
4130	MAP1A	6.31595	3.43629e-09
51507	RTF2	6.31426	3.47332e-09
30	ACAA1	6.31148	3.5348e-09
6303	SAT1	6.31134	3.53791e-09
5631	PRPS1	6.30898	3.59106e-09
93145	OLFM2	6.29966	3.80891e-09
79672	FN3KRP	6.25511	5.04025e-09
84706	GPT2	6.23285	5.79333e-09
122961	ISCA2	6.206	6.84808e-09
196394	AMN1	6.20008	7.10478e-09
23127	COLGALT2	6.18638	7.73485e-09
4137	MAPT	6.17036	8.5411e-09
5879	RAC1	6.16863	8.63292e-09
6624	FSCN1	6.16688	8.72678e-09
1891	ECH1	6.15259	9.53122e-09
25912	C1orf43	6.12542	1.12645e-08
6305	SBF1	6.08372	1.45368e-08
1855	DVL1	6.08082	1.47957e-08
10490	VTI1B	6.08017	1.48546e-08
23558	WBP2	6.04899	1.79526e-08
23395	LARS2	6.02238	2.10858e-08
10400	PEMT	6.01209	2.24356e-08
1514	CTSL	6.00986	2.27384e-08
11020	IFT27	5.97881	2.7399e-08
115286	SLC25A26	5.96332	3.00584e-08
148413	MRPL20-AS1	5.95322	3.19265e-08
3336	HSPE1	5.95048	3.24525e-08
9905	SGSM2	5.92763	3.71786e-08
92579	G6PC3	5.92722	3.72691e-08
788	SLC25A20	5.9248	3.78082e-08
2107	ETF1	5.90887	4.15522e-08
963	CD53	5.90415	4.27289e-08
8872	CDC123	5.90349	4.28963e-08
55004	LAMTOR1	5.8984	4.42084e-08
55258	THNSL2	5.8897	4.65364e-08
125150	ZSWIM7	5.87928	4.94862e-08
80758	PRR7	5.87434	5.09463e-08
63933	MCUR1	5.87398	5.10535e-08
55744	COA1	5.87231	5.15582e-08
84856	LINC00839	5.86708	5.31692e-08
100289098	GS1-124K5.4	5.86707	5.31717e-08
246181	AKR7L	5.84637	6.00372e-08
29798	C2orf27A	5.84572	6.02658e-08
780776	TVP23A	5.83786	6.3106e-08
80199	FUZ	5.82878	6.65439e-08
9040	UBE2M	5.82234	6.90927e-08
22977	AKR7A3	5.81103	7.38007e-08
65009	NDRG4	5.80931	7.45419e-08
644172	MAPK8IP1P2	5.80731	7.54124e-08
51300	TIMMDC1	5.7934	8.17643e-08
81618	ITM2C	5.79101	8.2906e-08
6988	TCTA	5.77992	8.841e-08
4351	MPI	5.77727	8.97748e-08
153328	SLC25A48	5.76517	9.62834e-08
8991	SELENBP1	5.76365	9.71311e-08
89958	SAPCD2	5.76129	9.84632e-08
253982	ASPHD1	5.75269	1.0347e-07
131616	TMEM42	5.74501	1.08149e-07
7993	UBXN8	5.73961	1.11562e-07
57804	POLD4	5.73551	1.14222e-07
503638	DUXAP9	5.72687	1.20033e-07
63827	BCAN	5.71487	1.28576e-07
4240	MFGE8	5.70413	1.36728e-07
28959	TMEM176B	5.67976	1.57108e-07
2023	ENO1	5.66811	1.67861e-07
54858	PGPEP1	5.66691	1.69013e-07
4134	MAP4	5.66476	1.71089e-07
390	RND3	5.66374	1.72085e-07
1200	TPP1	5.65422	1.81628e-07
8314	BAP1	5.6456	1.90705e-07
84217	ZMYND12	5.64546	1.9086e-07
8996	NOL3	5.6358	2.0157e-07
10449	ACAA2	5.63495	2.02534e-07
10900	RUNDC3A	5.63167	2.06323e-07
58473	PLEKHB1	5.6274	2.11346e-07
51714	SELENOT	5.61549	2.26016e-07
83733	SLC25A18	5.6107	2.32187e-07
547	KIF1A	5.60285	2.42655e-07
58526	MID1IP1	5.60087	2.45368e-07
217	ALDH2	5.59996	2.46612e-07
8802	SUCLG1	5.59812	2.49179e-07
116988	AGAP3	5.59016	2.60545e-07
84867	PTPN5	5.58266	2.71715e-07
5716	PSMD10	5.56338	3.02594e-07
286140	RNF5P1	5.56153	3.05736e-07
7846	TUBA1A	5.56035	3.07745e-07
79957	PAQR6	5.52201	3.8076e-07
8909	ENDOU	5.49241	4.48308e-07
1137	CHRNA4	5.48416	4.69101e-07
220323	OAF	5.48382	4.69994e-07
24141	LAMP5	5.48378	4.70104e-07
131474	CHCHD4	5.47537	4.923e-07
29920	PYCR2	5.46456	5.2235e-07
2653	GCSH	5.46153	5.3109e-07
4358	MPV17	5.44896	5.68859e-07
23061	TBC1D9B	5.44868	5.69717e-07
51204	TACO1	5.44687	5.75376e-07
3636	INPPL1	5.44323	5.86912e-07
202052	DNAJC18	5.44322	5.86963e-07
11068	CYB561D2	5.43868	6.01655e-07
57020	VPS35L	5.4353	6.12837e-07
51643	TMBIM4	5.43307	6.20347e-07
4647	MYO7A	5.43211	6.2358e-07
84996	URB1-AS1	5.43141	6.25969e-07
56834	GPR137	5.42886	6.34721e-07
23214	XPO6	5.42325	6.54355e-07
7132	TNFRSF1A	5.42317	6.54647e-07
7114	TMSB4X	5.42213	6.58377e-07
641654	HEPN1	5.41244	6.93929e-07
5096	PCCB	5.40846	7.09067e-07
5971	RELB	5.38712	7.95772e-07
10671	DCTN6	5.38396	8.09463e-07
6539	SLC6A12	5.37966	8.28465e-07
27068	PPA2	5.37786	8.36547e-07
51234	EMC4	5.37391	8.54549e-07
3831	KLC1	5.37163	8.65088e-07
6535	SLC6A8	5.36921	8.7641e-07
51573	GDE1	5.36918	8.76569e-07
10411	RAPGEF3	5.35221	9.60213e-07
168391	GALNTL5	5.35115	9.65694e-07
1603	DAD1	5.34858	9.79108e-07
6396	SEC13	5.34678	9.8857e-07
51768	TM7SF3	5.34187	1.01492e-06
121601	ANO4	5.34038	1.02306e-06
53358	SHC3	5.33648	1.04459e-06
7043	TGFB3	5.33502	1.05279e-06
79622	SNRNP25	5.32798	1.09317e-06
7916	PRRC2A	5.32268	1.12452e-06
56904	SH3GLB2	5.31605	1.16497e-06
58533	SNX6	5.31416	1.17674e-06
7216	TRO	5.3082	1.21464e-06
54978	SLC35F6	5.30542	1.23271e-06
79090	TRAPPC6A	5.3052	1.23418e-06
10197	PSME3	5.2993	1.2735e-06
83475	DOHH	5.29502	1.30275e-06
10935	PRDX3	5.28897	1.34524e-06
55168	MRPS18A	5.2799	1.41136e-06
4817	NIT1	5.27873	1.42013e-06
4885	NPTX2	5.26294	1.54368e-06
10732	TCFL5	5.26262	1.54627e-06
54828	BCAS3	5.257	1.59275e-06
9858	PPP1R26	5.25557	1.60476e-06
1838	DTNB	5.25359	1.62157e-06
4793	NFKBIB	5.24341	1.71082e-06
51226	COPZ2	5.24132	1.72969e-06
57537	SORCS2	5.22782	1.85657e-06
56898	BDH2	5.21677	1.96707e-06
55256	ADI1	5.21523	1.98298e-06
51296	SLC15A3	5.21067	2.03079e-06
5693	PSMB5	5.20937	2.04465e-06
3275	PRMT2	5.2071	2.06905e-06
84954	MPND	5.20253	2.11893e-06
127703	C1orf216	5.19738	2.17655e-06
10533	ATG7	5.18701	2.29723e-06
5810	RAD1	5.17802	2.407e-06
2771	GNAI2	5.16882	2.5245e-06
57467	HHATL	5.16277	2.60485e-06
131870	NUDT16	5.15363	2.73094e-06
7284	TUFM	5.1486	2.80268e-06
65265	C8orf33	5.14404	2.86942e-06
1717	DHCR7	5.14035	2.92457e-06
128553	TSHZ2	5.13798	2.96046e-06
84820	POLR2J4	5.13754	2.96719e-06
25844	YIPF3	5.12035	3.24121e-06
29780	PARVB	5.11638	3.30785e-06
9145	SYNGR1	5.11413	3.34628e-06
25994	HIGD1A	5.11297	3.36622e-06
501	ALDH7A1	5.11271	3.37061e-06
25813	SAMM50	5.11232	3.37735e-06
5300	PIN1	5.11117	3.3974e-06
57179	KIAA1191	5.10028	3.59208e-06
1297	COL9A1	5.09979	3.6011e-06
397	ARHGDIB	5.09774	3.63895e-06
26002	MOXD1	5.08948	3.79571e-06
100128285	DNM1P35	5.08799	3.82457e-06
84284	NTPCR	5.08541	3.87531e-06
64208	POPDC3	5.0847	3.88936e-06
9538	EI24	5.08408	3.90165e-06
79685	SAP30L	5.06481	4.30323e-06
90121	TSR2	5.06477	4.30419e-06
9366	RAB9BP1	5.0634	4.33415e-06
5516	PPP2CB	5.05608	4.49795e-06
23549	DNPEP	5.05431	4.53843e-06
23025	UNC13A	5.05262	4.57752e-06
100131089	SRP14-AS1	5.04947	4.65101e-06
9784	SNX17	5.04044	4.86827e-06
101927811	LOC101927811	5.03841	4.91839e-06
1954	MEGF8	5.03131	5.0979e-06
79794	C12orf49	5.02362	5.29923e-06
55177	RMDN3	5.01989	5.39982e-06
51056	LAP3	5.0143	5.55368e-06
23	ABCF1	5.01316	5.58554e-06
23620	NTSR2	5.01169	5.6268e-06
514	ATP5F1E	5.00621	5.78375e-06
11095	ADAMTS8	4.99968	5.97635e-06
5696	PSMB8	4.98523	6.42421e-06
9751	SNPH	4.98237	6.51673e-06
1063	CENPF	4.98174	6.53725e-06
23229	ARHGEF9	4.97839	6.64764e-06
2052	EPHX1	4.97768	6.67105e-06
10693	CCT6B	4.97478	6.76834e-06
5358	PLS3	4.9718	6.86956e-06
7164	TPD52L1	4.9663	7.06044e-06
71	ACTG1	4.94742	7.75445e-06
2271	FH	4.94358	7.90361e-06
79086	SMIM7	4.93484	8.25285e-06
171568	POLR3H	4.93313	8.32311e-06
23475	QPRT	4.93261	8.34418e-06
115704	EVI5L	4.9255	8.64252e-06
53940	FTHL17	4.91598	9.05815e-06
54499	TMCO1	4.9139	9.15143e-06
51084	CRYL1	4.90827	9.4082e-06
55798	METTL2B	4.90546	9.53928e-06
54776	PPP1R12C	4.90503	9.55929e-06
6256	RXRA	4.90286	9.66206e-06
1116	CHI3L1	4.90047	9.77623e-06
23313	KIAA0930	4.89638	9.97455e-06
51647	CIAO2B	4.88971	1.0306e-05
307	ANXA4	4.88963	1.03101e-05
29082	CHMP4A	4.88017	1.07985e-05
3313	HSPA9	4.87985	1.08155e-05
64400	AKTIP	4.87759	1.09359e-05
10840	ALDH1L1	4.87195	1.12411e-05
5710	PSMD4	4.86843	1.14363e-05
55643	BTBD2	4.86526	1.16144e-05
9380	GRHPR	4.86049	1.18873e-05
51090	PLLP	4.85928	1.19575e-05
223	ALDH9A1	4.85592	1.21547e-05
22933	SIRT2	4.85095	1.24525e-05
1642	DDB1	4.84886	1.25797e-05
100419583	LOC100419583	4.8474	1.26687e-05
3281	HSBP1	4.84549	1.27871e-05
23399	CTDNEP1	4.84473	1.28342e-05
5524	PTPA	4.8437	1.28986e-05
340591	CA5BP1	4.83148	1.36862e-05
6494	SIPA1	4.82703	1.39836e-05
51292	GMPR2	4.82542	1.40932e-05
6390	SDHB	4.82468	1.41441e-05
51275	MAPKAPK5-AS1	4.82126	1.43793e-05
120	ADD3	4.81801	1.46071e-05
79651	RHBDF2	4.81665	1.47029e-05
966	CD59	4.80991	1.51894e-05
9355	LHX2	4.80753	1.53646e-05
55734	ZFP64	4.80628	1.54575e-05
79142	PHF23	4.80249	1.57419e-05
137872	ADHFE1	4.79958	1.59638e-05
5702	PSMC3	4.79426	1.63772e-05
8303	SNN	4.79386	1.64087e-05
84191	CIAO2A	4.78831	1.68517e-05
2889	RAPGEF1	4.78499	1.71227e-05
121793	TEX29	4.77411	1.80387e-05
29086	BABAM1	4.77386	1.80597e-05
132299	OCIAD2	4.76403	1.89286e-05
7425	VGF	4.76401	1.89305e-05
100507421	TMEM178B	4.76376	1.89531e-05
51367	POP5	4.76209	1.91046e-05
84275	SLC25A33	4.76031	1.92677e-05
63924	CIDEC	4.75809	1.94729e-05
3268	AGFG2	4.7575	1.95283e-05
26355	FAM162A	4.7538	1.98754e-05
112	ADCY6	4.74916	2.03193e-05
115939	TSR3	4.74826	2.04064e-05
26012	NSMF	4.74404	2.08201e-05
1933	EEF1B2	4.74218	2.10055e-05
83666	PARP9	4.74097	2.11263e-05
55740	ENAH	4.73712	2.15165e-05
55449	DHRS4-AS1	4.73468	2.17666e-05
3418	IDH2	4.7268	2.25956e-05
928	CD9	4.72551	2.27339e-05
309	ANXA6	4.72101	2.32238e-05
339390	CLEC4G	4.72033	2.32978e-05
1059	CENPB	4.7189	2.34559e-05
230	ALDOC	4.71563	2.38222e-05
113177	IZUMO4	4.71558	2.38274e-05
210	ALAD	4.71474	2.39219e-05
256355	RPS2P32	4.70448	2.51088e-05
5211	PFKL	4.70352	2.52237e-05
28957	MRPS28	4.69911	2.57532e-05
143282	FGFBP3	4.69729	2.5975e-05
4637	MYL6	4.69571	2.61681e-05
6182	MRPL12	4.69441	2.63292e-05
10067	SCAMP3	4.69373	2.6413e-05
55915	LANCL2	4.69355	2.64351e-05
1666	DECR1	4.69345	2.64482e-05
3360	HTR4	4.69328	2.6469e-05
8398	PLA2G6	4.69213	2.66123e-05
9340	GLP2R	4.68803	2.71309e-05
10209	EIF1	4.6869	2.72751e-05
64777	RMND5B	4.68601	2.73894e-05
6541	SLC7A1	4.68441	2.75962e-05
10775	POP4	4.68253	2.7841e-05
23203	PMPCA	4.68145	2.79814e-05
257407	C2orf72	4.68102	1.40193e-05
231	AKR1B1	4.67126	1.46754e-05
51321	AMZ2	4.67036	1.47376e-05
9776	ATG13	4.66766	1.49247e-05
83473	KATNAL2	4.66725	1.49533e-05
115752	DIS3L	4.66457	1.51422e-05
10755	GIPC1	4.66246	1.52923e-05
5686	PSMA5	4.6618	1.53395e-05
4692	NDN	4.66032	1.54453e-05
11237	RNF24	4.65997	1.54708e-05
3732	CD82	4.65224	1.60391e-05
54472	TOLLIP	4.65135	1.61059e-05
6950	TCP1	4.64803	1.63571e-05
101927752	LOC101927752	4.64662	1.6465e-05
613	BCR	4.64448	1.66299e-05
2040	STOM	4.64169	1.68468e-05
6187	RPS2	4.64149	1.68629e-05
64850	ETNPPL	4.63396	1.74632e-05
101927720	ZNF793-AS1	4.63011	1.77786e-05
90423	ATP6V1E2	4.6201	1.86226e-05
55508	SLC35E3	4.61885	1.87311e-05
2109	ETFB	4.61366	1.91862e-05
1635	DCTD	4.6112	1.94053e-05
1299	COL9A3	4.6075	1.97397e-05
113402	SFT2D1	4.59947	2.04848e-05
27429	HTRA2	4.59159	2.12426e-05
196500	PIANP	4.59029	2.13699e-05
55095	SAMD4B	4.5864	2.1755e-05
828	CAPS	4.58287	2.21117e-05
2982	GUCY1A1	4.57633	2.27854e-05
2801	GOLGA2	4.57043	2.341e-05
5236	PGM1	4.56318	2.42e-05
158960	CH17-340M24.3	4.55975	2.45819e-05
6392	SDHD	4.55858	2.47138e-05
8269	TMEM187	4.5543	2.52014e-05
282991	BLOC1S2	4.55138	2.554e-05
100289137	FAM95C	4.54929	2.57846e-05
51126	NAA20	4.54603	2.61698e-05
1965	EIF2S1	4.53628	2.73581e-05
7262	PHLDA2	4.52673	1.42968e-05
79590	MRPL24	4.52537	1.43852e-05
1639	DCTN1	4.52016	1.47293e-05
54884	RETSAT	4.51957	1.47688e-05
130355	C2orf76	4.5187	1.48268e-05
57533	TBC1D14	4.51102	1.53511e-05
23037	PDZD2	4.50998	1.54239e-05
5162	PDHB	4.50826	1.5544e-05
55246	CCDC25	4.5029	1.59249e-05
2946	GSTM2	4.49854	1.62416e-05
8905	AP1S2	4.49585	1.64398e-05
51110	LACTB2	4.49418	1.65641e-05
23287	AGTPBP1	4.49391	1.6584e-05
81609	SNX27	4.49196	1.67308e-05
1174	AP1S1	4.48898	1.69567e-05
80308	FLAD1	4.48513	1.7253e-05
7410	VAV2	4.48382	1.73542e-05
826	CAPNS1	4.48193	1.75025e-05
25891	PAMR1	4.47903	1.77321e-05
1605	DAG1	4.47872	1.77572e-05
2592	GALT	4.47713	1.78838e-05
10419	PRMT5	4.47425	1.81171e-05
7322	UBE2D2	4.46953	1.85039e-05
10483	SEC23B	4.46874	1.85701e-05
23766	GABARAPL3	4.46795	1.86356e-05
92293	TMEM132C	4.46733	1.86873e-05
51107	APH1A	4.4673	1.86901e-05
8424	BBOX1	4.46713	1.87046e-05
5375	PMP2	4.46552	1.88399e-05
8153	RND2	4.46064	1.92553e-05
400618	SOX9-AS1	4.45859	1.94332e-05
4747	NEFL	4.45852	1.94385e-05
140739	UBE2F	4.4579	1.94927e-05
64431	ACTR6	4.4569	1.95803e-05
10726	NUDC	4.45667	1.96001e-05
219736	STOX1	4.45621	1.96407e-05
26133	TRPC4AP	4.45567	1.96885e-05
147184	TMEM99	4.45495	1.97518e-05
10749	KIF1C	4.45269	1.9952e-05
23065	EMC1	4.45252	1.99668e-05
11343	MGLL	4.45014	2.018e-05
150483	TEKT4	4.4488	2.03013e-05
8073	PTP4A2	4.44607	2.055e-05
23291	FBXW11	4.44295	2.08373e-05
1337	COX6A1	4.44286	2.0846e-05
80342	TRAF3IP3	4.44191	2.09342e-05
58476	TP53INP2	4.44037	2.10786e-05
23142	DCUN1D4	4.43754	2.13454e-05
7923	HSD17B8	4.42269	2.28015e-05
2768	GNA12	4.42183	2.28877e-05
23658	LSM5	4.41789	2.32911e-05
84332	DYDC2	4.41639	2.34469e-05
5571	PRKAG1	4.41456	2.36375e-05
873	CBR1	4.41169	2.39394e-05
84336	TMEM101	4.41158	2.39513e-05
84063	KIRREL2	4.41147	2.39625e-05
124222	PAQR4	4.40937	2.41867e-05
128977	C22orf39	4.40829	2.43017e-05
9361	LONP1	4.40516	2.46402e-05
10652	YKT6	4.40382	2.47866e-05
84062	DTNBP1	4.39866	2.53581e-05
373156	GSTK1	4.39734	2.55054e-05
23400	ATP13A2	4.3955	2.5714e-05
161931	ADAD2	4.39489	2.57826e-05
79004	CUEDC2	4.39389	2.58965e-05
347733	TUBB2B	4.39329	2.59645e-05
55486	PARL	4.39216	2.60941e-05
11274	USP18	4.39046	2.62903e-05
84154	RPF2	4.38945	2.6408e-05
84720	PIGO	4.38859	2.65078e-05
83605	CCM2	4.38745	2.66412e-05
79763	ISOC2	4.38296	2.71726e-05
23357	ANGEL1	4.37566	1.53424e-05
10907	TXNL4A	4.37226	1.55765e-05
28958	COA3	4.36779	1.58892e-05
100507475	IDH1-AS1	4.36698	1.59468e-05
8717	TRADD	4.36686	1.5955e-05
128	ADH5	4.36328	1.62106e-05
196051	PLPP4	4.36154	1.63364e-05
10095	ARPC1B	4.36039	1.64206e-05
5708	PSMD2	4.35953	1.64829e-05
89849	ATG16L2	4.35952	1.64836e-05
94107	TMEM203	4.35947	1.64877e-05
58472	SQOR	4.35296	1.69707e-05
51506	UFC1	4.35283	1.698e-05
79602	ADIPOR2	4.34502	1.75776e-05
205327	C2orf69	4.34371	1.76799e-05
6829	SUPT5H	4.34344	1.77006e-05
27175	TUBG2	4.34087	1.79035e-05
9094	UNC119	4.34019	1.79571e-05
57142	RTN4	4.3383	1.81078e-05
1738	DLD	4.33188	1.86282e-05
10987	COPS5	4.32955	1.88201e-05
29093	MRPL22	4.32878	1.88843e-05
9817	KEAP1	4.32866	1.88944e-05
22809	ATF5	4.3279	1.8958e-05
150678	COPS9	4.3276	1.89829e-05
10404	CPQ	4.32592	1.91235e-05
3069	HDLBP	4.32302	1.93698e-05
4942	OAT	4.32251	1.94132e-05
1743	DLST	4.32056	1.9581e-05
9187	SLC24A1	4.31625	1.99558e-05
30815	ST6GALNAC6	4.31578	1.99964e-05
119559	SFXN4	4.31574	2.00004e-05
57593	EBF4	4.31559	2.00137e-05
1798	DPAGT1	4.31179	2.03499e-05
6468	FBXW4	4.30876	2.06229e-05
54732	TMED9	4.30694	2.07884e-05
51006	SLC35C2	4.30405	2.10533e-05
5147	PDE6D	4.29861	2.15614e-05
51119	SBDS	4.29576	2.18323e-05
84274	COQ5	4.29523	2.18824e-05
283481	FGF14-AS2	4.29431	2.1971e-05
85444	LRRCC1	4.29318	2.20801e-05
9188	DDX21	4.29015	2.23749e-05
219654	ZCCHC24	4.28753	2.26317e-05
26123	TCTN3	4.28541	2.28429e-05
3712	IVD	4.28042	2.33458e-05
100128252	ZNF667-AS1	4.27835	2.35575e-05
283232	TMEM80	4.27583	2.38173e-05
51196	PLCE1	4.2742	2.39875e-05
1793	DOCK1	4.2733	2.4082e-05
286451	YIPF6	4.27222	2.4195e-05
1149	CIDEA	4.27023	2.4406e-05
5698	PSMB9	4.2698	2.44511e-05
25953	PNKD	4.26828	2.46131e-05
8386	OR1D5	4.268	2.46438e-05
8490	RGS5	4.26628	2.48285e-05
9111	NMI	4.25915	2.56101e-05
93621	MRFAP1	4.2564	2.59174e-05
388115	CCDC9B	4.2542	2.61659e-05
7477	WNT7B	4.25369	2.62238e-05
10093	ARPC4	4.2492	2.67399e-05
5440	POLR2K	4.24712	2.69816e-05
292	SLC25A5	4.24646	2.70589e-05
359845	RFLNB	4.24471	2.72646e-05
23344	ESYT1	4.24301	2.74661e-05
80150	ASRGL1	4.23967	2.7866e-05
23166	STAB1	4.23945	2.78925e-05
79035	NABP2	4.23749	2.81288e-05
6919	TCEA2	4.23743	2.81365e-05
79007	DBNDD1	4.23737	2.81445e-05
55365	TMEM176A	4.23574	2.83428e-05
5988	RFPL1	4.23507	2.84249e-05
11006	LILRB4	4.2324	2.87552e-05
5301	PIN1P1	4.23142	2.88762e-05
7205	TRIP6	4.23128	2.88945e-05
83862	TMEM120A	4.22878	2.92067e-05
646658	SYNDIG1L	4.22851	2.92414e-05
190	NR0B1	4.22786	2.93228e-05
7458	EIF4H	4.22724	2.94022e-05
64210	MMS19	4.22497	2.9691e-05
165257	C1QL2	4.22413	2.97991e-05
28972	SPCS1	4.22124	3.01717e-05
53342	IL17D	4.21958	3.03888e-05
60673	ATG101	4.21757	3.06521e-05
9540	TP53I3	4.21734	3.06828e-05
7805	LAPTM5	4.21642	3.08051e-05
8659	ALDH4A1	4.21305	3.12539e-05
442421	PTGER4P2-CDK2AP2P2	4.21238	3.13437e-05
27351	DESI1	4.20895	3.18096e-05
1353	COX11	4.20708	3.20656e-05
641746	LOC641746	4.20661	3.21311e-05
129138	ANKRD54	4.20534	3.2307e-05
111	ADCY5	4.20179	3.28015e-05
2847	MCHR1	4.20118	3.28877e-05
10553	HTATIP2	4.20076	3.29468e-05
1869	E2F1	4.20068	3.29586e-05
1317	SLC31A1	4.20042	3.29948e-05
80216	ALPK1	4.19767	3.33859e-05
6094	ROM1	4.19698	3.34854e-05
92960	PEX11G	4.19567	3.36743e-05
55666	NPLOC4	4.19438	3.38609e-05
29880	ALG5	4.19094	2.8197e-05
80757	TMEM121	4.18771	2.85994e-05
134492	NUDCD2	4.18736	2.86438e-05
90441	ZNF622	4.18709	2.8677e-05
1997	ELF1	4.1862	2.87894e-05
11231	SEC63	4.18495	2.89479e-05
1981	EIF4G1	4.18441	2.90162e-05
54461	FBXW5	4.18351	2.91312e-05
113457	TUBA3D	4.17952	2.96444e-05
1757	SARDH	4.17893	2.97217e-05
8819	SAP30	4.17356	3.04284e-05
81628	TSC22D4	4.17022	3.0876e-05
55650	PIGV	4.169	3.10415e-05
10455	ECI2	4.16838	3.11252e-05
53343	NUDT9	4.16831	3.11346e-05
64743	WDR13	4.16517	3.15645e-05
91607	SLFN11	4.16488	3.16047e-05
100170841	EPOP	4.16378	3.17572e-05
98	ACYP2	4.16352	3.17925e-05
55959	SULF2	4.16127	3.21068e-05
3399	ID3	4.15907	3.24159e-05
25941	TPGS2	4.15652	3.27782e-05
28998	MRPL13	4.15541	3.29368e-05
100192378	ZFHX4-AS1	4.15479	3.30269e-05
54758	KLHDC4	4.1531	3.32705e-05
11333	PDAP1	4.15299	3.3287e-05
6663	SOX10	4.15251	3.33565e-05
1938	EEF2	4.15217	3.34059e-05
4257	MGST1	4.15161	3.34862e-05
8544	PIR	4.15144	3.35121e-05
113452	TMEM54	4.14704	3.41589e-05
3300	DNAJB2	4.14694	3.41737e-05
10948	STARD3	4.14261	3.48235e-05
23241	PACS2	4.14216	3.48916e-05
8890	EIF2B4	4.13753	3.56004e-05
10964	IFI44L	4.13518	3.59644e-05
6726	SRP9	4.13253	3.63803e-05
2888	GRB14	4.13149	3.65452e-05
90624	LYRM7	4.13073	3.66653e-05
2639	GCDH	4.12711	3.7246e-05
83637	ZMIZ2	4.126	3.74248e-05
3613	IMPA2	4.12325	3.78731e-05
10810	WASF3	4.12261	3.79775e-05
28956	LAMTOR2	4.12	3.8409e-05
51406	NOL7	4.11821	3.87065e-05
7060	THBS4	4.11811	3.87246e-05
399665	FAM102A	4.11642	3.9007e-05
51247	PAIP2	4.11047	4.00228e-05
10039	PARP3	4.10888	4.02984e-05
6902	TBCA	4.10854	4.03579e-05
116372	LYPD1	4.10799	4.04533e-05
204010	RPSAP52	4.10624	4.07592e-05
79015	LINC01260	4.10184	4.15403e-05
2214	FCGR3A	4.10041	4.17966e-05
51020	HDDC2	4.09972	4.192e-05
5886	RAD23A	4.09537	4.27122e-05
64145	RBSN	4.09345	4.30667e-05
6657	SOX2	4.09145	4.34373e-05
643988	FNDC10	4.09047	4.36215e-05
4256	MGP	4.08863	4.39671e-05
133383	SETD9	4.08745	4.41906e-05
2804	GOLGB1	4.08686	4.43033e-05
79971	WLS	4.08612	4.44437e-05
57403	RAB22A	4.07841	4.59383e-05
10055	SAE1	4.07788	4.60412e-05
410	ARSA	4.0718	4.72557e-05
375190	FAM228B	4.07165	4.72854e-05
574029	DUSP5P1	4.06242	4.91891e-05
55611	OTUB1	4.06072	4.95464e-05
80349	WDR61	4.06046	4.96027e-05
134218	DNAJC21	4.06025	4.96473e-05
593	BCKDHA	4.0585	5.00189e-05
11214	AKAP13	4.05814	5.00954e-05
10169	SERF2	4.0561	5.05323e-05
9927	MFN2	4.0554	5.06835e-05
55699	IARS2	4.05152	5.15279e-05
284352	PPP1R37	4.04852	5.21909e-05
25911	DPCD	4.04796	5.23163e-05
1346	COX7A1	4.04212	5.36318e-05
1734	DIO2	4.04149	5.37754e-05
56061	UBFD1	4.0364	5.49503e-05
29116	MYLIP	4.03585	5.50796e-05
94056	SYAP1	4.0355	5.51596e-05
79607	FAM118B	4.03408	5.54944e-05
25974	MMACHC	4.03394	5.55269e-05
6285	S100B	4.03182	5.60279e-05
10307	APBB3	4.03084	5.62622e-05
10723	SLC12A7	4.0268	5.72333e-05
100126784	LOC100126784	4.02608	5.74069e-05
10072	DPP3	4.02561	5.75221e-05
55364	IMPACT	4.02471	5.77406e-05
54741	LEPROT	4.0234	5.80626e-05
11079	RER1	4.02334	5.80766e-05
6601	SMARCC2	4.02113	5.86222e-05
5872	RAB13	4.02065	5.8742e-05
25959	KANK2	4.02059	5.87564e-05
9552	SPAG7	4.02019	5.88569e-05
4634	MYL3	4.01969	5.89811e-05
124446	TMEM219	4.01948	5.90331e-05
1874	E2F4	4.01834	5.93198e-05
57153	SLC44A2	4.01617	5.98655e-05
308	ANXA5	4.01454	6.02802e-05
2596	GAP43	4.01172	6.10024e-05
64388	GREM2	4.00977	6.15051e-05
1020	CDK5	4.0085	6.18354e-05
26227	PHGDH	4.00505	6.27419e-05
84461	NEURL4	4.00405	6.30061e-05
23513	SCRIB	4.00379	6.3076e-05
25804	LSM4	4.00375	6.3086e-05
28996	HIPK2	4.00321	6.32303e-05
375287	RBM43	4.00183	6.35994e-05
10430	TMEM147	4.00017	6.40448e-05
55839	CENPN	3.99922	6.43016e-05
387885	CFAP73	3.99719	6.48526e-05
1327	COX4I1	3.99684	6.49503e-05
5091	PC	3.99551	6.53126e-05
57630	SH3RF1	3.99094	6.65817e-05
85437	ZCRB1	3.98988	6.68768e-05
51112	TRAPPC12	3.98782	6.746e-05
150209	AIFM3	3.98747	6.75567e-05
51324	SPG21	3.98746	6.75603e-05
9246	UBE2L6	3.98652	6.78288e-05
162	AP1B1	3.98368	6.86406e-05
2794	GNL1	3.98314	6.8797e-05
7542	ZFPL1	3.98217	6.90766e-05
9939	RBM8A	3.98165	6.92279e-05
83941	TM2D1	3.9812	6.93581e-05
3265	HRAS	3.98018	6.96567e-05
55829	SELENOS	3.98006	6.96911e-05
4236	MFAP1	3.97975	6.97828e-05
56963	RGMA	3.97283	7.18329e-05
348180	CTU2	3.97152	7.22272e-05
368	ABCC6	3.97137	7.22741e-05
9618	TRAF4	3.97111	7.23512e-05
100287932	TIMM23	3.97067	7.24851e-05
404201	WDFY3-AS2	3.96627	7.38299e-05
26232	FBXO2	3.96592	7.394e-05
79856	SNX22	3.96431	7.44374e-05
3761	KCNJ4	3.9633	7.4754e-05
84790	TUBA1C	3.96212	7.5122e-05
2958	GTF2A2	3.95611	7.70282e-05
79893	GGNBP2	3.95415	7.76608e-05
1290	COL5A2	3.95358	7.78473e-05
2949	GSTM5	3.95341	7.78996e-05
442245	GSTM2P1	3.95255	7.81802e-05
441454	PTMAP11	3.95237	7.82396e-05
191	AHCY	3.95212	7.83221e-05
3276	PRMT1	3.95179	7.84278e-05
11033	ADAP1	3.94683	8.00661e-05
5970	RELA	3.94473	8.07672e-05
151258	SLC38A11	3.943	8.13507e-05
6637	SNRPG	3.94193	8.17132e-05
4329	ALDH6A1	3.93571	8.38491e-05
171222	UBE2L5	3.93345	8.46395e-05
729234	FAHD2CP	3.93276	8.48832e-05
386757	SLC6A10P	3.93225	8.50631e-05
51248	PDZD11	3.93114	8.54548e-05
5783	PTPN13	3.92899	8.62195e-05
54857	GDPD2	3.92741	8.67863e-05
64114	TMBIM1	3.92698	8.69398e-05
200407	CREG2	3.92685	8.69878e-05
10235	RASGRP2	3.92677	8.70148e-05
84290	CAPNS2	3.92656	8.7092e-05
286183	NKAIN3	3.92476	8.77423e-05
56675	NRIP3	3.92076	8.92074e-05
22913	RALY	3.91813	9.01822e-05
5635	PRPSAP1	3.9178	9.03044e-05
11046	SLC35D2	3.91691	9.06394e-05
285381	DPH3	3.91164	9.26342e-05
51668	HSPB11	3.91006	9.32402e-05
10036	CHAF1A	3.9085	9.38421e-05
23328	SASH1	3.90734	9.4291e-05
414243	LINC00595	3.90659	9.45845e-05
23371	TNS2	3.90654	9.46009e-05
92999	ZBTB47	3.90639	9.46607e-05
9092	SART1	3.90606	9.47898e-05
594	BCKDHB	3.90526	9.5103e-05
1740	DLG2	3.90371	9.57133e-05
4248	MGAT3	3.90366	9.57299e-05
55748	CNDP2	3.90224	9.62925e-05
9117	SEC22C	3.90064	9.69295e-05
114049	BUD23	3.89972	9.72975e-05
283267	LINC00294	3.89896	9.76038e-05
1303	COL12A1	3.89758	9.81566e-05
90407	TMEM41A	3.89654	9.85797e-05
4489	MT1A	3.89302	0.000100015
4843	NOS2	3.89195	0.000100458
2730	GCLM	3.89138	0.000100693
50861	STMN3	3.88957	0.000101442
199857	ALG14	3.88813	0.000102047
22919	MAPRE1	3.88337	0.000104058
1995	ELAVL3	3.88191	0.000104684
79621	RNASEH2B	3.88155	0.000104836
1069	CETN2	3.88155	0.000104838
149345	SHISA4	3.87781	0.000106454
55916	NXT2	3.87462	0.000107857
6730	SRP68	3.87379	0.000108222
3489	IGFBP6	3.87301	0.00010857
63905	MANBAL	3.87197	0.000109029
51011	FAHD2A	3.87003	0.000109899
8722	CTSF	3.86745	0.000111063
55017	C14orf119	3.86715	0.000111199
401152	C4orf3	3.86576	0.000111831
653505	PPIAL4A	3.86534	0.000112025
23315	SLC9A8	3.86441	0.00011245
9638	FEZ1	3.86105	0.000114004
4343	MOV10	3.85909	0.000114918
81622	UNC93B1	3.85832	0.000115282
10134	BCAP31	3.85758	0.000115629
23787	MTCH1	3.85743	0.000115698
1777	DNASE2	3.85607	0.000116344
375757	SWI5	3.85369	0.000117475
29965	CDIP1	3.84991	0.000119299
9086	EIF1AY	3.84857	0.000119949
23612	PHLDA3	3.84779	0.000120331
27128	CYTH4	3.8476	0.000120423
29796	UQCR10	3.84716	0.000120641
389203	SMIM20	3.84713	0.000120653
4700	NDUFA6	3.84613	0.000121145
79187	FSD1	3.84575	0.000121333
5706	PSMC6	3.84478	0.000121812
9827	RGP1	3.84423	0.000122087
51493	RTCB	3.84257	0.000122912
2720	GLB1	3.84228	0.000123058
9144	SYNGR2	3.8407	0.000123849
57026	PDXP	3.83995	0.000124227
27249	MMADHC	3.83913	0.000124642
79078	C1orf50	3.83875	0.000124834
706	TSPO	3.83658	0.000125938
7466	WFS1	3.83415	0.000127184
129080	EMID1	3.83322	0.000127665
10440	TIMM17A	3.82878	0.00012998
9684	LRRC14	3.8258	0.000131557
29993	PACSIN1	3.82502	0.000131974
55720	TSR1	3.82459	0.000132203
645431	FUT8-AS1	3.82368	0.00013269
55967	NDUFA12	3.81846	0.000135521
64798	DEPTOR	3.81843	0.000135539
51754	TMEM8B	3.81721	0.000136209
9371	KIF3B	3.81584	0.000136963
201931	TMEM192	3.81575	0.000137013
340198	IFITM4P	3.81503	0.000137412
8635	RNASET2	3.81221	0.000137759
57348	TTYH1	3.80567	0.000141447
50617	ATP6V0A4	3.80519	0.000141724
1857	DVL3	3.8039	0.000142464
2954	GSTZ1	3.80208	0.000143512
23629	BRD7P3	3.80154	0.000143827
10993	SDS	3.79925	0.000145163
9277	WDR46	3.79867	0.000145505
51024	FIS1	3.79746	0.000146217
5281	PIGF	3.79519	0.000147562
54433	GAR1	3.79457	0.000147927
102157402	AK6	3.79337	0.000148644
1384	CRAT	3.79096	0.000150097
4676	NAP1L4	3.78847	0.00015161
7390	UROS	3.78835	0.000151682
57149	LYRM1	3.78625	0.000152966
975	CD81	3.78605	0.000153088
221938	MMD2	3.78465	0.000153956
1948	EFNB2	3.7834	0.00015473
5819	NECTIN2	3.78306	0.00015494
51619	UBE2D4	3.78277	0.00015512
84281	C2orf88	3.78211	0.000155532
51246	SHISA5	3.78122	0.000156094
28999	KLF15	3.77991	0.000156915
5434	POLR2E	3.7799	0.000156921
3437	IFIT3	3.7781	0.00015806
53834	FGFRL1	3.77803	0.000158106
1465	CSRP1	3.77802	0.00015811
55332	DRAM1	3.77659	0.000159023
8509	NDST2	3.77519	0.000159918
770	CA11	3.7748	0.000160164
8733	GPAA1	3.77418	0.000160566
113419	TEX261	3.77407	0.000160635
10542	LAMTOR5	3.76882	0.000164055
10581	IFITM2	3.76815	0.00016449
57085	AGTRAP	3.76765	0.000164819
85315	PAQR8	3.76324	0.000167756
6484	ST3GAL4	3.76318	0.000167799
4883	NPR3	3.76208	0.000168539
10738	RFPL3	3.76191	0.000168652
64927	TTC23	3.76184	0.000168698
29117	BRD7	3.75986	0.000170042
80303	EFHD1	3.75848	0.000170983
7409	VAV1	3.75766	0.00017154
2681	GGTA1P	3.75752	0.000171634
8453	CUL2	3.75522	0.000173221
55625	ZDHHC7	3.75493	0.000173423
84340	GFM2	3.75016	0.000176751
23212	RRS1	3.75014	0.000176766
57128	LYRM4	3.74899	0.000177579
55026	TMEM255A	3.7475	0.00017864
11258	DCTN3	3.74518	0.000180298
6309	SC5D	3.74015	0.000183941
1312	COMT	3.74011	0.000183974
1676	DFFA	3.74007	0.000183999
79656	BEND5	3.74003	0.00018403
9968	MED12	3.73979	0.000184206
128866	CHMP4B	3.73906	0.000184745
7088	TLE1	3.73811	0.000185439
51075	TMX2	3.73715	0.000186149
388610	TRNP1	3.73683	0.000186387
27106	ARRDC2	3.73549	0.000187384
9711	RUBCN	3.73414	0.00018839
64788	LMF1	3.73356	0.000188828
9403	SELENOF	3.73312	0.000189154
23408	SIRT5	3.73262	0.000189531
127829	ARL8A	3.73239	0.000189707
9056	SLC7A7	3.73221	0.000189844
100132594	PGAM1P5	3.73196	0.000190031
3780	KCNN1	3.72975	0.000191705
25828	TXN2	3.72909	0.000192205
84722	PSRC1	3.72833	0.000192787
7867	MAPKAPK3	3.72709	0.000193739
56655	POLE4	3.72617	0.000194449
2918	GRM8	3.72574	0.00019478
55245	UQCC1	3.72569	0.000194819
55854	ZC3H15	3.72394	0.000196173
25970	SH2B1	3.72299	0.000196915
51388	NIP7	3.72298	0.000196922
6482	ST3GAL1	3.72252	0.000197276
2287	FKBP3	3.72059	0.000198794
9114	ATP6V0D1	3.71371	0.000204274
3028	HSD17B10	3.71304	0.000204819
6374	CXCL5	3.71109	0.000206406
374395	TMEM179B	3.70915	0.000207991
266971	PIPSL	3.70841	0.000208601
26190	FBXW2	3.70417	0.000212118
10841	FTCD	3.70345	0.000212727
30011	SH3KBP1	3.70189	0.000214034
25759	SHC2	3.70076	0.000214991
5605	MAP2K2	3.69921	0.000216305
84557	MAP1LC3A	3.69823	0.000217147
9531	BAG3	3.69777	0.000217538
92002	CCNQ	3.69664	0.000218507
10300	KATNB1	3.69586	0.000219184
25865	PRKD2	3.69337	0.000221338
116987	AGAP1	3.69269	0.000221928
5223	PGAM1	3.69199	0.000222542
100996385	LOC100996385	3.6916	0.000222885
103344931	LOC103344931	3.68924	0.000224959
84263	HSDL2	3.68859	0.000225538
201161	CENPV	3.68787	0.000226179
83871	RAB34	3.68581	0.000228009
360155	CYCSP52	3.68557	0.000228227
25777	SUN2	3.68369	0.000229921
116540	MRPL53	3.68047	0.000232843
3482	IGF2R	3.67897	0.000234218
28984	RGCC	3.67746	0.000235604
9779	TBC1D5	3.67595	0.000237008
51635	DHRS7	3.67349	0.000239295
11021	RAB35	3.67337	0.000239406
94097	SFXN5	3.67271	0.000240029
5595	MAPK3	3.67085	0.000241783
322	APBB1	3.66833	0.000244175
2869	GRK5	3.66818	0.000244322
3030	HADHA	3.66753	0.000244939
127687	C1orf122	3.66682	0.000245622
23303	KIF13B	3.66645	0.000245983
57639	CCDC146	3.66612	0.000246301
27166	PRELID1	3.66534	0.000247046
100240735	LOC100240735	3.66531	0.000247077
6640	SNTA1	3.66531	0.000247078
6834	SURF1	3.66289	0.000249424
3858	KRT10	3.66242	0.000249885
80006	TRAPPC13	3.66235	0.000249955
10730	YME1L1	3.66034	0.000251916
9473	THEMIS2	3.65796	0.000254269
51222	ZNF219	3.65793	0.000254301
51734	MSRB1	3.65748	0.000254747
114041	B3GALT5-AS1	3.65681	0.000255413
65258	MPPE1	3.65531	0.000256914
29123	ANKRD11	3.65498	0.000257243
124540	MSI2	3.65376	0.000258471
5293	PIK3CD	3.65345	0.000258779
8498	RANBP3	3.65155	0.000260707
64744	SMAP2	3.64968	0.000262604
2937	GSS	3.64902	0.000263279
51510	CHMP5	3.64615	0.000266237
64077	LHPP	3.64362	0.000268867
28976	ACAD9	3.6436	0.000268888
388965	FUNDC2P2	3.64346	0.000269042
90203	SNX21	3.64114	0.000271474
79039	DDX54	3.6411	0.00027152
11018	TMED1	3.63937	0.000273346
57722	IGDCC4	3.63929	0.000273429
26097	CHTOP	3.63925	0.000273476
51522	TMEM14C	3.63695	0.000275926
80829	ZFP91	3.63662	0.000276284
1191	CLU	3.63568	0.000277293
7030	TFE3	3.63483	0.00027821
54462	CCSER2	3.63445	0.000278616
391267	ANKRD20A11P	3.63339	0.000279764
757	TMEM50B	3.62858	0.000285023
51439	FAM8A1	3.62518	0.000288807
7026	NR2F2	3.6235	0.000290689
116138	KLHDC3	3.62155	0.000292881
25906	ANAPC15	3.62102	0.000293489
1629	DBT	3.61871	0.000296119
9289	ADGRG1	3.61726	0.000297778
729737	LOC729737	3.61712	0.00029794
4303	FOXO4	3.61682	0.000298284
7475	WNT6	3.61613	0.000299085
84059	ADGRV1	3.61393	0.000301639
51023	MRPS18C	3.61349	0.00030215
1496	CTNNA2	3.61337	0.000302286
101927278	LOC101927278	3.6128	0.000302955
10598	AHSA1	3.61275	0.000303007
55041	PLEKHB2	3.61237	0.000303459
6888	TALDO1	3.61043	0.000305731
4720	NDUFS2	3.61016	0.000306052
1501	CTNND2	3.60971	0.000306585
66008	TRAK2	3.60942	0.000306927
83930	STARD3NL	3.60905	0.000307359
140576	S100A16	3.60771	0.000308949
51102	MECR	3.60533	0.000311799
56288	PARD3	3.60353	0.000313966
5547	PRCP	3.60251	0.000315202
6810	STX4	3.60232	0.000315438
3250	HPR	3.60138	0.000316572
10062	NR1H3	3.60028	0.000317918
5184	PEPD	3.59923	0.000319208
51566	ARMCX3	3.59799	0.000320728
6009	RHEB	3.59668	0.000322351
64853	AIDA	3.59397	0.000325725
10291	SF3A1	3.59364	0.000326139
3655	ITGA6	3.59142	0.000328924
116173	CMTM5	3.58976	0.000331021
83460	EMC6	3.58933	0.00033157
9217	VAPB	3.5891	0.000331866
54187	NANS	3.58506	0.000337042
7431	VIM	3.58484	0.000337331
3588	IL10RB	3.58391	0.000338536
79640	C22orf46	3.58283	0.000339938
113451	AZIN2	3.57945	0.000344365
55146	ZDHHC4	3.57854	0.000345568
50814	NSDHL	3.57852	0.000345586
339344	MYPOP	3.5782	0.000346018
55353	LAPTM4B	3.57816	0.00034607
162073	ITPRIPL2	3.57799	0.000346288
11031	RAB31	3.57718	0.000347361
347744	C6orf52	3.57395	0.000351684
7355	SLC35A2	3.57267	0.000353406
100996246	LINC02361	3.57136	0.000355181
100506581	C16orf95	3.56811	0.000359617
8587	OR7E2P	3.56765	0.00036025
23492	CBX7	3.566	0.000362522
57460	PPM1H	3.56484	0.000364124
8894	EIF2S2	3.5625	0.000367385
26472	PPP1R14B	3.56119	0.000369225
7185	TRAF1	3.55974	0.000371271
83543	AIF1L	3.55851	0.000373017
10819	OR7E14P	3.55669	0.000375603
445	ASS1	3.55611	0.000376432
1050	CEBPA	3.55488	0.0003782
617	BCS1L	3.55382	0.000379729
6284	S100A13	3.55373	0.000379861
3914	LAMB3	3.55321	0.00038061
643763	NKAIN3-IT1	3.55283	0.000381158
57184	FAM219B	3.55097	0.000383864
7107	GPR137B	3.54966	0.000385784
55048	VPS37C	3.5494	0.000386153
6279	S100A8	3.5456	0.000391776
348751	FTCDNL1	3.54435	0.000393637
64769	MEAF6	3.54332	0.000395178
94122	SYTL5	3.54313	0.000395459
7917	BAG6	3.54082	0.000398937
5364	PLXNB1	3.53893	0.000401795
2840	GPR17	3.5387	0.000402147
8943	AP3D1	3.53732	0.000404261
7159	TP53BP2	3.53679	0.000405077
728635	DHRS4L1	3.53638	0.0004057
340385	ZNF517	3.53507	0.000407714
283643	TEDC1	3.53496	0.000407893
80194	TMEM134	3.53456	0.000408512
10016	PDCD6	3.53317	0.000410663
374986	MIGA1	3.53247	0.000411743
54757	FAM20A	3.53165	0.000413022
3422	IDI1	3.53138	0.000413452
10541	ANP32B	3.53058	0.000414704
2184	FAH	3.53039	0.000415001
64108	RTP4	3.52822	0.00041841
3295	HSD17B4	3.52661	0.000420962
56927	GPR108	3.51977	0.000431973
51594	NBAS	3.51938	0.000432605
51399	TRAPPC4	3.51813	0.000434651
149603	RNF187	3.51522	0.000439435
5715	PSMD9	3.51325	0.000442708
80347	COASY	3.51147	0.000445691
56603	CYP26B1	3.51112	0.000446283
414149	ACBD7	3.51007	0.000448047
50813	COPS7A	3.50979	0.000448518
59343	SENP2	3.50967	0.000448708
100128731	OST4	3.5089	0.000450023
7468	NSD2	3.5064	0.000454265
5860	QDPR	3.50579	0.000455305
6821	SUOX	3.50541	0.000455954
7162	TPBG	3.50355	0.000459147
219854	TMEM218	3.50244	0.000461067
51614	ERGIC3	3.50227	0.00046136
2548	GAA	3.50132	0.00046301
2055	CLN8	3.50113	0.000463347
3476	IGBP1	3.501	0.000463566
9071	CLDN10	3.50071	0.000464067
644150	WIPF3	3.50063	0.000464213
51227	PIGP	3.50046	0.000464502
3257	HPS1	3.50012	0.00046511
219445	OR7E5P	3.49735	0.000469964
810	CALML3	3.49591	0.000472496
5191	PEX7	3.49358	0.000476642
55502	HES6	3.49344	0.000476897
2108	ETFA	3.49312	0.000477463
29114	TAGLN3	3.49192	0.000479608
145482	PTGR2	3.49177	0.000479893
10920	COPS8	3.4893	0.000484346
8912	CACNA1H	3.48801	0.000486686
113277	TMEM106A	3.48687	0.000488768
1802	DPH2	3.48665	0.000489164
274	BIN1	3.48601	0.000490344
375704	ENHO	3.48485	0.000492463
5880	RAC2	3.48465	0.000492844
26502	NARF	3.48352	0.000494923
64761	PARP12	3.48248	0.00049684
145165	ST13P4	3.48244	0.000496931
22987	SV2C	3.48243	0.000496938
23410	SIRT3	3.48183	0.000498057
619190	FDPSP2	3.48049	0.000500555
24139	EML2	3.47893	0.000503476
5803	PTPRZ1	3.47876	0.000503792
3547	IGSF1	3.47788	0.000505452
155038	GIMAP8	3.47755	0.000506067
5348	FXYD1	3.47614	0.000508742
29085	PHPT1	3.47281	0.000515087
56945	MRPS22	3.47079	0.000518993
54976	C20orf27	3.46909	0.000522283
23589	CARHSP1	3.46851	0.00052341
8078	USP5	3.4684	0.000523622
23743	BHMT2	3.46779	0.000524822
4712	NDUFB6	3.46525	0.000529801
54471	MIEF1	3.46498	0.000530331
439949	PRKCQ-AS1	3.46417	0.000531918
5805	PTS	3.46315	0.000533955
100	ADA	3.46296	0.000534317
54927	CHCHD3	3.46287	0.000534505
10283	CWC27	3.46196	0.000536322
51008	ASCC1	3.45898	0.000542277
8514	KCNAB2	3.45737	0.000545531
9669	EIF5B	3.45731	0.000545663
10263	CDK2AP2	3.45722	0.000545833
440482	ANKRD20A5P	3.45003	0.000560573
57826	RAP2C	3.44814	0.000564529
29074	MRPL18	3.44813	0.000564542
7353	UFD1	3.44758	0.000565688
28966	SNX24	3.44758	0.000565699
51073	MRPL4	3.44629	0.000568402
83876	MRO	3.44604	0.00056893
8613	PLPP3	3.446	0.000569011
23207	PLEKHM2	3.44342	0.00057447
23466	CBX6	3.44126	0.000579067
56888	KCMF1	3.4404	0.000580905
23413	NCS1	3.43852	0.000584953
23352	UBR4	3.43764	0.000586875
119391	GSTO2	3.43707	0.000588097
51582	AZIN1	3.43443	0.000593871
655	BMP7	3.43273	0.000597595
116448	OLIG1	3.43158	0.000600126
10215	OLIG2	3.42744	0.000609373
10120	ACTR1B	3.42722	0.000609855
6322	SCML1	3.42701	0.000610327
6817	SULT1A1	3.42658	0.000611286
2879	GPX4	3.42395	0.000617237
25894	PLEKHG4	3.42313	0.000619116
87769	GGACT	3.42173	0.00062231
57647	DHX37	3.42171	0.000622359
84752	B3GNT9	3.42027	0.000625647
55273	TMEM100	3.41814	0.000630562
114795	TMEM132B	3.41645	0.000634505
6993	DYNLT1	3.41523	0.000637345
23338	JADE2	3.41343	0.000641571
6778	STAT6	3.41207	0.000644768
9694	EMC2	3.41191	0.00064516
284612	SYPL2	3.41166	0.00064574
100996492	CTXND1	3.41136	0.000646468
471	ATIC	3.4093	0.000651351
5919	RARRES2	3.40927	0.000651426
5685	PSMA4	3.40922	0.000651548
9798	IST1	3.40308	0.000666372
55303	GIMAP4	3.40286	0.000666915
23710	GABARAPL1	3.40283	0.000666993
147906	DACT3	3.40275	0.000667184
10974	ADIRF	3.40245	0.000667901
51125	GOLGA7	3.40233	0.000668213
1806	DPYD	3.40113	0.000671134
4352	MPL	3.40082	0.000671902
100507557	LOC100507557	3.40027	0.000673263
5445	PON2	3.40009	0.000673709
155370	SBDSP1	3.40002	0.000673868
1967	EIF2B1	3.39954	0.000675057
219285	SAMD9L	3.39888	0.000676682
2239	GPC4	3.39685	0.000681724
11345	GABARAPL2	3.39661	0.00068232
57019	CIAPIN1	3.39626	0.000683187
6271	S100A1	3.3903	0.000698229
54470	ARMCX6	3.39018	0.00069854
11057	ABHD2	3.38999	0.000699006
10916	MAGED2	3.38863	0.000702495
92305	TMEM129	3.38855	0.000702693
51655	RASD1	3.38733	0.000705817
2873	GPS1	3.387	0.000706681
84279	PRADC1	3.38443	0.000713333
4037	LRP3	3.38367	0.000715311
8502	PKP4	3.38293	0.000717242
407835	LOC407835	3.3825	0.000718348
2261	FGFR3	3.38095	0.000722436
4741	NEFM	3.38093	0.000722487
30008	EFEMP2	3.38082	0.00072276
55856	ACOT13	3.37953	0.000726174
9636	ISG15	3.37936	0.000726624
5361	PLXNA1	3.37823	0.000729616
10799	RPP40	3.37737	0.000731901
56970	ATXN7L3	3.37551	0.000736859
3329	HSPD1	3.37487	0.000738568
9914	ATP2C2	3.37404	0.000740809
151056	PLB1	3.37361	0.000741966
84233	TMEM126A	3.37323	0.000742977
57215	THAP11	3.37316	0.00074318
90637	ZFAND2A	3.37097	0.000749104
28951	TRIB2	3.37051	0.000750364
51374	ATRAID	3.36842	0.000756081
158471	PRUNE2	3.36818	0.000756742
9409	PEX16	3.36816	0.000756778
6001	RGS10	3.36814	0.000756839
84869	CBR4	3.36743	0.000758801
3621	ING1	3.36638	0.000761696
51265	CDKL3	3.36621	0.000762155
51071	DERA	3.36478	0.000766118
391356	PTRHD1	3.36449	0.000766931
441869	ANKRD65	3.36293	0.000771269
55905	RNF114	3.36288	0.000771419
10960	LMAN2	3.3626	0.0007722
8402	SLC25A11	3.36195	0.000774009
8079	MLF2	3.35933	0.000781398
51629	SLC25A39	3.35931	0.000781445
27309	ZNF330	3.35892	0.000782551
729080	LOC729080	3.35696	0.000788115
57562	CEP126	3.35544	0.000792466
89910	UBE3B	3.35473	0.000794496
157697	ERICH1	3.35441	0.000795409
55914	ERBIN	3.35345	0.000798181
4729	NDUFV2	3.35138	0.000804163
285971	ZNF775	3.35071	0.00080613
154796	AMOT	3.34884	0.000811584
4830	NME1	3.34856	0.000812392
3433	IFIT2	3.34849	0.0008126
101928111	HDAC4-AS1	3.34763	0.000815122
1039	CDR2	3.34667	0.000817966
1647	GADD45A	3.3466	0.000818157
84081	NSRP1	3.34213	0.000831465
7439	BEST1	3.34098	0.000834912
4704	NDUFA9	3.33941	0.000839649
429	ASCL1	3.33847	0.000842483
6415	SELENOW	3.33842	0.000842633
140032	RPS4Y2	3.33833	0.000842892
6935	ZEB1	3.33675	0.000847704
10397	NDRG1	3.33526	0.000852262
127428	TCEANC2	3.33349	0.000857716
27238	GPKOW	3.33335	0.000858131
55553	SOX6	3.33332	0.000858229
56255	TMX4	3.33166	0.000863382
124936	CYB5D2	3.33031	0.000867574
6203	RPS9	3.33009	0.000868257
2686	GGT7	3.32889	0.000871986
90701	SEC11C	3.32868	0.000872673
7266	DNAJC7	3.32603	0.000880991
118424	UBE2J2	3.32392	0.000887686
441531	PGAM4	3.32339	0.000889363
23333	DPY19L1	3.32068	0.000898063
65264	UBE2Z	3.31783	0.00090727
51081	MRPS7	3.31756	0.000908141
84152	PPP1R1B	3.31519	0.000915886
9545	RAB3D	3.31391	0.000920097
147138	TMC8	3.31329	0.000922142
6830	SUPT6H	3.31158	0.000927789
84246	MED10	3.31141	0.000928333
8661	EIF3A	3.30954	0.00093456
2874	GPS2	3.30797	0.000939824
340508	GAS2L1P2	3.30733	0.000941983
5646	PRSS3	3.30553	0.00094803
440275	EIF2AK4	3.30517	0.000949251
91433	RCCD1	3.30345	0.000955101
728769	SCAMP1-AS1	3.30275	0.000957486
6723	SRM	3.30263	0.000957908
51078	THAP4	3.3021	0.000959706
9104	RGN	3.30163	0.00096131
79415	CYBC1	3.30155	0.000961594
9275	BCL7B	3.30047	0.000965308
101929066	LOC101929066	3.29975	0.000967781
3162	HMOX1	3.29912	0.000969947
10328	EMC8	3.29386	0.000988297
55112	WDR60	3.29354	0.000989408
654433	PAX8-AS1	3.29294	0.000991527
27032	ATP2C1	3.29191	0.000995166
29099	COMMD9	3.29103	0.00099829
91179	SCARF2	3.29036	0.00100068
57326	PBXIP1	3.28938	0.00100418
2348	FOLR1	3.28932	0.00100436
57591	MRTFA	3.28774	0.00101004
10739	RFPL2	3.28647	0.00101458
7813	EVI5	3.28528	0.00101889
285195	SLC9A9	3.28477	0.00102075
8908	GYG2	3.28384	0.00102412
4292	MLH1	3.2835	0.00102534
8777	MPDZ	3.28313	0.0010267
150967	LINC01963	3.28235	0.00102953
65094	JMJD4	3.28188	0.00103124
56942	CMC2	3.28144	0.00103285
440104	TMEM198B	3.28007	0.00103788
6282	S100A11	3.27691	0.00104956
50619	DEF6	3.27679	0.00105003
152302	CIDECP1	3.27595	0.00105313
54947	LPCAT2	3.27527	0.00105571
9625	AATK	3.27443	0.00105883
9600	PITPNM1	3.27056	0.00107343
5683	PSMA2	3.26979	0.00107635
10485	C1orf61	3.26823	0.00108231
6299	SALL1	3.26816	0.00108256
51218	GLRX5	3.26794	0.00108342
2018	EMX2	3.26512	0.00109425
27440	HDHD5	3.26439	0.00109707
7384	UQCRC1	3.2643	0.00109744
55684	RABL6	3.2625	0.00110442
25898	RCHY1	3.26142	0.00110865
9043	SPAG9	3.26129	0.00110914
91647	ATPAF2	3.26079	0.00111109
6883	TAF12	3.25817	0.00112143
23765	IL17RA	3.25746	0.00112423
645323	LINC00461	3.25611	0.00112958
23184	MESD	3.25602	0.00112994
4711	NDUFB5	3.25575	0.001131
1108	CHD4	3.25519	0.00113326
23288	IQCE	3.25475	0.00113501
9772	TMEM94	3.25467	0.00113531
10981	RAB32	3.25422	0.00113714
203069	R3HCC1	3.25316	0.00114138
11010	GLIPR1	3.25253	0.00114391
10061	ABCF2	3.24677	0.00116731
8537	BCAS1	3.24317	0.00118218
91156	IGFN1	3.23921	0.0011987
51763	INPP5K	3.23918	0.00119881
6047	RNF4	3.23843	0.00120198
207	AKT1	3.23779	0.00120469
5910	RAP1GDS1	3.23708	0.00120766
116238	TLCD1	3.23632	0.00121089
10713	USP39	3.2361	0.00121184
22827	PUF60	3.2347	0.0012178
51315	KRCC1	3.23463	0.0012181
64838	FNDC4	3.23339	0.00122337
55022	PID1	3.23322	0.00122413
10577	NPC2	3.23258	0.00122687
553115	PEF1	3.23221	0.00122846
3842	TNPO1	3.23196	0.00122951
5336	PLCG2	3.23176	0.00123037
24144	TFIP11	3.23087	0.00123424
378708	CENPS	3.2307	0.00123495
101928931	SEMA3B-AS1	3.22957	0.00123985
441212	RP9P	3.2275	0.00124885
79000	AUNIP	3.2268	0.00125193
50649	ARHGEF4	3.22663	0.00125264
27147	DENND2A	3.22553	0.00125746
9761	MLEC	3.2255	0.00125762
343263	MYBPHL	3.22502	0.00125974
3945	LDHB	3.22421	0.00126328
3417	IDH1	3.22233	0.00127161
284677	SNHG28	3.22182	0.00127388
63906	GPATCH3	3.22043	0.00128006
387521	TMEM189	3.21853	0.00128857
4946	OAZ1	3.2177	0.00129231
256472	TMEM151A	3.21679	0.00129642
598	BCL2L1	3.21662	0.00129718
730130	TMEM229A	3.21633	0.00129851
150946	GAREM2	3.21545	0.00130249
254887	ZDHHC23	3.21458	0.00130643
341	APOC1	3.21419	0.00130823
5905	RANGAP1	3.21384	0.00130983
10549	PRDX4	3.21374	0.00131026
7290	HIRA	3.21329	0.00131232
3693	ITGB5	3.21217	0.00131744
114815	SORCS1	3.20908	0.0013317
641649	TMEM91	3.20906	0.00133178
26509	MYOF	3.20824	0.0013356
8934	RAB29	3.20781	0.00133759
10445	MCRS1	3.20661	0.00134316
1902	LPAR1	3.20639	0.00134419
123	PLIN2	3.20574	0.00134724
11346	SYNPO	3.20397	0.00135556
9871	SEC24D	3.20288	0.00136069
9811	CTIF	3.20036	0.00137266
728642	CDK11A	3.19996	0.00137456
54518	APBB1IP	3.19931	0.00137764
10933	MORF4L1	3.19873	0.00138045
81572	PDRG1	3.19836	0.00138223
84333	PCGF5	3.19458	0.00140045
389895	LOC389895	3.19281	0.00140902
84993	UBL7	3.19266	0.00140977
3149	HMGB3	3.18789	0.00143324
27297	CRCP	3.18623	0.00144149
10758	TRAF3IP2	3.18621	0.00144157
10992	SF3B2	3.18615	0.0014419
84337	ELOF1	3.18556	0.00144485
400892	BCRP2	3.18542	0.00144551
2534	FYN	3.18278	0.0014588
3137	HLA-J	3.1813	0.00146626
401431	ATP6V0E2-AS1	3.18102	0.00146767
146330	FBXL16	3.17807	0.0014827
55529	PIP4P2	3.17793	0.0014834
23095	KIF1B	3.1772	0.00148712
5217	PFN2	3.17502	0.00149835
644538	SMIM10	3.17474	0.00149979
84681	HINT2	3.17467	0.00150019
140766	ADAMTS14	3.17362	0.00150559
347862	GATD1	3.17172	0.00151547
51501	HIKESHI	3.17124	0.00151798
5170	PDPK1	3.17121	0.00151815
3948	LDHC	3.16994	0.00152478
56950	SMYD2	3.16989	0.00152506
63976	PRDM16	3.16931	0.00152813
2242	FES	3.1678	0.00153608
5717	PSMD11	3.16724	0.00153905
64506	CPEB1	3.1671	0.00153979
197021	LCTL	3.16332	0.00155993
7178	TPT1	3.16222	0.0015658
9526	MPDU1	3.16053	0.00157492
57513	CASKIN2	3.15914	0.00158245
25938	HEATR5A	3.15859	0.00158544
10267	RAMP1	3.15526	0.00160367
85352	SHISAL1	3.15308	0.0016157
23223	RRP12	3.15271	0.0016177
374920	ZSWIM9	3.15228	0.00162011
10539	GLRX3	3.15169	0.00162337
51660	MPC1	3.14834	0.00164211
3625	INHBB	3.14751	0.00164677
23630	KCNE5	3.1468	0.00165078
3479	IGF1	3.14678	0.00165087
3098	HK1	3.14641	0.001653
84627	ZNF469	3.14633	0.00165344
8507	ENC1	3.14626	0.00165381
151393	RMDN2	3.14526	0.0016595
10999	SLC27A4	3.14433	0.00166479
10425	ARIH2	3.14391	0.00166718
220002	CYB561A3	3.14371	0.00166829
10531	PITRM1	3.14288	0.00167307
59285	CACNG6	3.14277	0.00167367
400961	PAIP2B	3.14261	0.00167461
4528	MTIF2	3.14242	0.0016757
3652	IPP	3.14234	0.00167614
10634	GAS2L1	3.14227	0.00167652
339804	C2orf74	3.14086	0.00168462
84669	USP32	3.14011	0.00168896
64285	RHBDF1	3.13915	0.00169451
158293	FAM120AOS	3.13864	0.00169742
6440	SFTPC	3.13844	0.00169859
100652739	RAET1E-AS1	3.13461	0.00172092
282679	AQP11	3.13378	0.00172583
8630	HSD17B6	3.13318	0.00172931
28973	MRPS18B	3.12858	0.00175664
4200	ME2	3.12825	0.00175859
79603	CERS4	3.12683	0.00176712
57084	SLC17A6	3.12677	0.0017675
113178	SCAMP4	3.12645	0.00176941
8945	BTRC	3.1262	0.00177091
4093	SMAD9	3.12596	0.00177235
63941	NECAB3	3.12553	0.00177495
30968	STOML2	3.12546	0.00177535
4580	MTX1	3.12499	0.00177823
5013	OTX1	3.1249	0.00177875
7101	NR2E1	3.12423	0.0017828
29803	REPIN1	3.12404	0.00178394
7024	TFCP2	3.12316	0.0017893
79969	ATAT1	3.12095	0.00180278
79096	C11orf49	3.12077	0.00180389
84679	SLC9A7	3.11965	0.00181079
83857	TMTC1	3.11943	0.00181209
54925	ZSCAN32	3.11833	0.00181886
60626	RIC8A	3.11693	0.00182756
9183	ZW10	3.11299	0.00185213
3782	KCNN3	3.11292	0.00185258
79148	MMP28	3.11118	0.00186353
9907	AP5Z1	3.11081	0.00186587
2631	NIPSNAP2	3.11044	0.00186818
10904	BLCAP	3.1086	0.00187984
55255	WDR41	3.1082	0.00188242
50940	PDE11A	3.1078	0.00188495
3073	HEXA	3.10713	0.00188924
5660	PSAP	3.10606	0.00189607
169200	TMEM64	3.10562	0.00189891
26056	RAB11FIP5	3.10468	0.00190497
6509	SLC1A4	3.10085	0.00192977
65991	FUNDC2	3.09865	0.00194414
389538	CCZ1P-OR7E38P	3.09766	0.00195063
1230	CCR1	3.09653	0.00195811
3764	KCNJ8	3.09599	0.00196168
114796	PSMG3-AS1	3.09535	0.00196593
65018	PINK1	3.09513	0.00196737
138716	RPP25L	3.09466	0.00197047
1404	HAPLN1	3.09402	0.00197475
653583	PHLDB3	3.09231	0.00198618
3421	IDH3G	3.09058	0.00199775
105374366	LINC02482	3.08962	0.0020042
4901	NRL	3.0894	0.00200571
5834	PYGB	3.08887	0.00200932
79734	KCTD17	3.08883	0.00200954
395	ARHGAP6	3.08841	0.00201241
59342	SCPEP1	3.08768	0.00201738
89765	RSPH1	3.08447	0.00203923
747	DAGLA	3.08314	0.00204838
10107	TRIM10	3.08246	0.00205306
57819	LSM2	3.08129	0.0020612
1428	CRYM	3.08011	0.00206937
54432	YIPF1	3.07946	0.00207387
80224	NUBPL	3.07832	0.00208181
2317	FLNB	3.07803	0.00208384
58515	SELENOK	3.07795	0.0020844
112399	EGLN3	3.07672	0.00209302
28988	DBNL	3.0765	0.0020946
9897	WASHC5	3.07607	0.00209762
3398	ID2	3.0753	0.002103
50853	VILL	3.07505	0.00210481
2665	GDI2	3.07398	0.00211234
8601	RGS20	3.07375	0.00211399
81844	TRIM56	3.0737	0.00211434
22822	PHLDA1	3.0732	0.00211785
51103	NDUFAF1	3.07186	0.00212738
81704	DOCK8	3.07167	0.00212876
2900	GRIK4	3.07134	0.00213115
9256	TSPOAP1	3.06997	0.00214089
64963	MRPS11	3.06943	0.00214482
221458	KIF6	3.06835	0.00215257
2193	FARSA	3.06808	0.00215451
64422	ATG3	3.06773	0.00215701
57291	DANCR	3.06731	0.00216005
25979	DHRS7B	3.06363	0.00218677
2739	GLO1	3.06345	0.00218814
6457	SH3GL3	3.06113	0.00220513
23361	ZNF629	3.05791	0.00222896
9135	RABEP1	3.05739	0.00223283
55818	KDM3A	3.0568	0.00223722
25776	CBY1	3.05478	0.0022524
90416	CCDC32	3.05274	0.00226774
23365	ARHGEF12	3.05186	0.0022744
8692	HYAL2	3.05157	0.00227662
387509	GPR153	3.05135	0.00227826
285359	PDCL3P4	3.051	0.00228089
23164	MPRIP	3.05076	0.00228272
5744	PTHLH	3.04886	0.00229722
84138	SLC7A6OS	3.04835	0.00230114
124565	SLC38A10	3.04781	0.00230528
8924	HERC2	3.04763	0.00230662
347734	SLC35B2	3.04711	0.00231067
123811	FOPNL	3.04477	0.00232872
89801	PPP1R3F	3.04438	0.0023317
8224	SYN3	3.04218	0.00234885
10111	RAD50	3.04166	0.00235287
91445	RNF185	3.04001	0.0023658
246184	CDC26	3.03997	0.00236617
5425	POLD2	3.03921	0.00237213
84881	RPUSD4	3.03865	0.00237652
2519	FUCA2	3.0373	0.00238721
2815	GP9	3.03633	0.00239487
94005	PIGS	3.03398	0.00241362
221477	C6orf89	3.03302	0.00242129
5478	PPIA	3.03244	0.00242597
79092	CARD14	3.02883	0.00245514
60491	NIF3L1	3.02843	0.00245841
399959	MIR100HG	3.02715	0.00246884
92737	DNER	3.02653	0.00247391
79154	DHRS11	3.02626	0.00247615
1653	DDX1	3.02586	0.00247937
8408	ULK1	3.0257	0.00248073
10237	SLC35B1	3.02517	0.00248506
51067	YARS2	3.02409	0.00249392
126432	RINL	3.02394	0.00249519
246243	RNASEH1	3.0229	0.00250379
64093	SMOC1	3.02219	0.00250968
338382	RAB7B	3.02041	0.00252443
107985856	LOC107985856	3.01972	0.00253019
60528	ELAC2	3.01884	0.00253756
5662	PSD	3.01863	0.00253932
3065	HDAC1	3.01795	0.00254507
54	ACP5	3.01592	0.00256211
2262	GPC5	3.01499	0.00256997
93377	OPALIN	3.0147	0.00257243
9095	TBX19	3.01354	0.00258232
140689	CBLN4	3.0103	0.00261
51335	NGRN	3.00809	0.00262904
10636	RGS14	3.007	0.0026385
51706	CYB5R1	3.00694	0.00263902
6192	RPS4Y1	3.00641	0.00264362
57017	COQ9	3.00609	0.00264643
6629	SNRPB2	3.006	0.00264717
56893	UBQLN4	3.00576	0.00264928
23478	SEC11A	3.00532	0.00265311
55324	ABCF3	3.00504	0.00265555
11170	FAM107A	3.00373	0.00266701
54923	LIME1	3.00322	0.00267153
28955	DEXI	3.00232	0.00267945
389337	ARHGEF37	3.00151	0.00268656
55751	TMEM184C	3.00089	0.00269206
80207	OPA3	3.00025	0.00269769
147965	FAM98C	2.99689	0.00272766
57447	NDRG2	2.99664	0.00272986
115703	ARHGAP33	2.99663	0.00272992
92241	RCSD1	2.99653	0.0027308
10524	KAT5	2.99628	0.00273308
5869	RAB5B	2.99514	0.00274334
8495	PPFIBP2	2.99475	0.00274685
1611	DAP	2.99471	0.00274721
550	AUP1	2.99155	0.00277581
399948	COLCA1	2.99135	0.00277759
5636	PRPSAP2	2.98973	0.0027924
374868	ATP9B	2.98944	0.00279501
6623	SNCG	2.98942	0.00279523
7029	TFDP2	2.98924	0.00279687
442454	UQCRBP1	2.98862	0.00280254
10379	IRF9	2.98802	0.00280802
857	CAV1	2.98739	0.00281383
84446	BRSK1	2.98692	0.00281815
887	CCKBR	2.98689	0.00281846
84292	WDR83	2.98653	0.00282175
400242	DICER1-AS1	2.98628	0.00282404
91461	PKDCC	2.98429	0.00284255
57136	APMAP	2.98425	0.00284284
5654	HTRA1	2.98324	0.00285231
56940	DUSP22	2.98265	0.00285774
84991	RBM17	2.98262	0.00285807
79071	ELOVL6	2.98212	0.00286276
4810	NHS	2.98129	0.00287047
56674	TMEM9B	2.98107	0.00287254
51287	COA4	2.98096	0.00287359
144321	GLIPR1L2	2.98088	0.00287432
23424	TDRD7	2.9807	0.00287604
4336	MOBP	2.98	0.00288257
116154	PHACTR3	2.9786	0.00289582
23564	DDAH2	2.97795	0.00290196
58478	ENOPH1	2.97709	0.00291007
6391	SDHC	2.97647	0.00291603
84236	RHBDD1	2.97474	0.00293249
6327	SCN2B	2.97462	0.00293365
64344	HIF3A	2.97444	0.0029354
6697	SPR	2.97394	0.0029402
9341	VAMP3	2.9729	0.00295014
25920	NELFB	2.97237	0.00295527
26017	FAM32A	2.97137	0.00296483
6253	RTN2	2.97049	0.00297342
124512	METTL23	2.96984	0.0029797
10494	STK25	2.96806	0.00299696
51012	PRELID3B	2.96693	0.00300804
272	AMPD3	2.96677	0.00300958
10869	USP19	2.96665	0.00301077
54205	CYCS	2.9664	0.00301323
20	ABCA2	2.96483	0.00302868
400043	LINC02381	2.96433	0.00303355
6609	SMPD1	2.96367	0.00304004
255252	LRRC57	2.96352	0.00304156
100192204	PPIAP30	2.96281	0.00304861
84187	TMEM164	2.96119	0.00306463
10908	PNPLA6	2.96105	0.0030661
55633	TBC1D22B	2.96056	0.00307096
3553	IL1B	2.96029	0.00307363
4498	MT1JP	2.95966	0.00307992
9101	USP8	2.95944	0.00308214
6193	RPS5	2.95706	0.00310601
10113	PREB	2.95676	0.00310902
108783654	LOC108783654	2.95663	0.00311036
7417	VDAC2	2.95515	0.00312534
27257	LSM1	2.95233	0.00315397
5158	PDE6B	2.95171	0.00316036
79717	PPCS	2.95122	0.00316537
57704	GBA2	2.94971	0.00318081
644936	LOC644936	2.94969	0.00318109
57705	WDFY4	2.94895	0.00318869
1778	DYNC1H1	2.9489	0.00318918
92745	SLC38A5	2.94837	0.00319465
25793	FBXO7	2.94828	0.00319557
97	ACYP1	2.94796	0.00319896
442720	EIF3IP1	2.94453	0.00323461
4058	LTK	2.94408	0.00323934
6006	RHCE	2.94349	0.00324543
23554	TSPAN12	2.9433	0.00324746
57095	PITHD1	2.94291	0.0032516
201266	SLC39A11	2.94135	0.00326797
64115	VSIR	2.94098	0.00327186
5962	RDX	2.94066	0.00327527
93058	COQ10A	2.93985	0.00328381
590	BCHE	2.93925	0.00329017
55559	HAUS7	2.93909	0.00329197
55437	STRADB	2.93585	0.00332647
1311	COMP	2.93524	0.003333
100132831	LOC100132831	2.93523	0.00333312
2630	GBAP1	2.93362	0.00335052
129807	NEU4	2.93336	0.00335327
4995	OR3A2	2.93275	0.0033599
79785	RERGL	2.93243	0.0033633
56961	SHD	2.9315	0.00337346
9770	RASSF2	2.93024	0.00338709
28971	AAMDC	2.92978	0.00339215
5428	POLG	2.92966	0.00339351
648791	PPP1R3G	2.92962	0.00339389
100507008	LINC00844	2.92864	0.00340465
158931	TCEAL6	2.92716	0.00342086
55627	SMPD4	2.92695	0.00342317
104310353	LINC01399	2.92619	0.00343158
286359	LOC286359	2.92549	0.00343928
91304	TMEM259	2.92288	0.0034683
10452	TOMM40	2.92199	0.00347815
5226	PGD	2.92194	0.00347873
7525	YES1	2.92051	0.00349478
6581	SLC22A3	2.92011	0.00349926
11309	SLCO2B1	2.9191	0.00351056
142913	CFL1P1	2.91616	0.00354388
7586	ZKSCAN1	2.91614	0.00354402
9785	DHX38	2.91611	0.00354445
5213	PFKM	2.91536	0.00355292
5372	PMM1	2.9147	0.00356049
55833	UBAP2	2.91388	0.00356987
8893	EIF2B5	2.91384	0.00357025
1307	COL16A1	2.91281	0.00358208
10261	IGSF6	2.91155	0.00359653
4744	NEFH	2.91144	0.00359787
1528	CYB5A	2.91106	0.00360216
25875	LETMD1	2.91056	0.00360796
339983	NAT8L	2.91022	0.00361194
284129	SLC26A11	2.90949	0.00362034
56848	SPHK2	2.90926	0.003623
79811	SLTM	2.90875	0.00362888
8228	PNPLA4	2.90695	0.00364982
23043	TNIK	2.90654	0.00365466
729930	LOC729930	2.9063	0.00365743
56616	DIABLO	2.90605	0.00366035
3059	HCLS1	2.90594	0.00366166
1633	DCK	2.90575	0.00366387
100271927	RASA4B	2.90555	0.0036662
363	AQP6	2.90546	0.00366733
55588	MED29	2.904	0.00368443
9448	MAP4K4	2.9034	0.00369153
257160	RNF214	2.9027	0.00369971
717	C2	2.90216	0.00370614
100505806	SNHG18	2.90101	0.00371979
4814	NINJ1	2.90048	0.00372607
26521	TIMM8B	2.8997	0.0037354
2987	GUK1	2.89832	0.00375184
253559	CADM2	2.89832	0.00375185
9630	GNA14	2.89732	0.00376382
84680	ACCS	2.89574	0.00378278
51021	MRPS16	2.89568	0.00378354
26287	ANKRD2	2.8949	0.00379292
64110	MAGEF1	2.89458	0.00379686
968	CD68	2.8934	0.00381111
54516	MTRF1L	2.89339	0.00381123
28964	GIT1	2.89266	0.00382005
3682	ITGAE	2.89044	0.00384723
51528	JKAMP	2.88989	0.00385392
5792	PTPRF	2.88801	0.00387697
580	BARD1	2.88793	0.00387798
2597	GAPDH	2.88264	0.0039437
254295	PHYHD1	2.88249	0.00394564
670	BPHL	2.8823	0.00394803
9343	EFTUD2	2.8814	0.00395935
64425	POLR1E	2.88037	0.00397224
81853	TMEM14B	2.8803	0.00397318
151313	FAHD2B	2.87946	0.00398371
23621	BACE1	2.87791	0.00400329
25934	NIPSNAP3A	2.87775	0.00400543
26574	AATF	2.87702	0.00401469
51100	SH3GLB1	2.87629	0.00402399
106660612	LINC00680	2.87573	0.00403111
51497	NELFCD	2.87511	0.00403907
23542	MAPK8IP2	2.87472	0.004044
240	ALOX5	2.87442	0.00404782
54476	RNF216	2.87412	0.00405172
79064	TMEM223	2.87382	0.00405557
26226	FBXW4P1	2.87336	0.00406148
54865	GPATCH4	2.87308	0.00406504
89781	HPS4	2.87303	0.00406576
25839	COG4	2.87268	0.00407024
57213	SPRYD7	2.87266	0.00407051
29893	PSMC3IP	2.87101	0.00409176
7318	UBA7	2.86976	0.00410802
388962	BOLA3	2.86901	0.00411773
83987	CCDC8	2.86877	0.00412089
6251	RSU1	2.86864	0.00412259
10953	TOMM34	2.86791	0.00413207
27347	STK39	2.86776	0.00413403
25978	CHMP2B	2.86768	0.00413512
10161	LPAR6	2.8668	0.00414667
23179	RGL1	2.86623	0.00415414
25896	INTS7	2.86587	0.00415886
8260	NAA10	2.86554	0.00416317
26052	DNM3	2.86442	0.00417792
51475	CABP2	2.86425	0.00418008
1729	DIAPH1	2.86383	0.00418565
83734	ATG10	2.86323	0.00419366
10406	WFDC2	2.86142	0.00421765
10492	SYNCRIP	2.86058	0.00422884
79143	MBOAT7	2.85923	0.00424691
5906	RAP1A	2.85912	0.00424841
9444	QKI	2.85911	0.00424849
27339	PRPF19	2.85841	0.00425785
85371	KIAA1656	2.85794	0.00426415
4935	GPR143	2.85784	0.00426546
56833	SLAMF8	2.85761	0.00426865
54753	ZNF853	2.85733	0.00427235
25893	TRIM58	2.8573	0.00427273
23463	ICMT	2.85639	0.004285
650368	TSSC2	2.85412	0.00431583
168537	GIMAP7	2.85385	0.00431949
79635	CCDC121	2.85344	0.00432507
91612	CHURC1	2.85254	0.00433736
271	AMPD2	2.84857	0.0043918
8832	CD84	2.84823	0.00439645
51727	CMPK1	2.8459	0.00442884
51076	CUTC	2.84514	0.00443938
1659	DHX8	2.84493	0.0044423
1070	CETN3	2.84484	0.00444359
353144	LCE3C	2.84318	0.00446672
339803	LOC339803	2.84259	0.00447499
8675	STX16	2.84214	0.00448137
65125	WNK1	2.83952	0.00451836
51524	TMEM138	2.83893	0.0045267
766	CA7	2.83879	0.00452874
8898	MTMR2	2.8386	0.00453143
10166	SLC25A15	2.83852	0.00453246
113675	SDSL	2.83845	0.0045335
445577	C9orf129	2.83827	0.00453599
125931	CEACAM20	2.83735	0.00454914
56993	TOMM22	2.83703	0.0045537
10019	SH2B3	2.83684	0.00455642
9451	EIF2AK3	2.83637	0.00456316
51144	HSD17B12	2.83586	0.00457037
3611	ILK	2.83578	0.00457152
196740	VSTM4	2.83542	0.00457672
57130	ATP13A1	2.83526	0.00457901
115416	MALSU1	2.8352	0.00457991
57409	MIF4GD	2.83411	0.00459553
2901	GRIK5	2.83397	0.00459759
5704	PSMC4	2.83286	0.00461353
4948	OCA2	2.83216	0.0046237
8189	SYMPK	2.832	0.00462602
100131211	NEMP2	2.83163	0.00463138
221823	PRPS1L1	2.83159	0.00463194
7226	TRPM2	2.82876	0.004673
112770	GLMP	2.82854	0.0046762
197187	SNAI3-AS1	2.82714	0.00469671
10200	MPHOSPH6	2.82613	0.0047116
84265	POLR3GL	2.82609	0.00471216
5322	PLA2G5	2.82584	0.00471588
147179	WIPF2	2.8258	0.00471647
2747	GLUD2	2.82544	0.0047218
684	BST2	2.82543	0.00472197
120534	ARL14EP	2.82456	0.0047348
162427	RETREG3	2.8244	0.00473716
10175	CNIH1	2.82394	0.00474394
54737	MPHOSPH8	2.82328	0.00475371
643037	C11orf97	2.82307	0.00475674
83648	FAM167A	2.82285	0.00476002
5436	POLR2G	2.82279	0.0047609
10482	NXF1	2.82146	0.00478071
23582	CCNDBP1	2.82127	0.00478355
8668	EIF3I	2.82072	0.00479183
125704	DIPK1C	2.81782	0.00483529
79149	ZSCAN5A	2.81764	0.004838
10899	JTB	2.81742	0.00484124
4145	MATK	2.81663	0.0048532
30820	KCNIP1	2.81624	0.00485907
9130	FAM50A	2.81567	0.00486782
63928	CHP2	2.81523	0.00487439
8404	SPARCL1	2.81519	0.00487502
55037	PTCD3	2.81514	0.00487576
338707	B4GALNT4	2.81489	0.0048795
80759	KHDC1	2.81414	0.00489104
100130557	NFYC-AS1	2.81263	0.00491402
23239	PHLPP1	2.81257	0.00491495
7385	UQCRC2	2.81198	0.00492399
830	CAPZA2	2.80866	0.004975
79042	TSEN34	2.80852	0.00497718
286016	TPI1P2	2.80759	0.00499156
9950	GOLGA5	2.80649	0.00500867
10469	TIMM44	2.80598	0.00501662
5303	PIN4	2.80462	0.00503771
100129291	LOC100129291	2.80442	0.00504094
1033	CDKN3	2.80291	0.00506455
347475	CCDC160	2.80092	0.00509592
83940	TATDN1	2.79971	0.00511496
102723775	LINC01315	2.79915	0.00512389
23109	DDN	2.79806	0.00514125
255275	MYADML2	2.79762	0.00514831
56947	MFF	2.79761	0.00514836
23760	PITPNB	2.7965	0.00516612
6850	SYK	2.79645	0.00516687
54467	ANKIB1	2.79518	0.00518722
5588	PRKCQ	2.7944	0.00519976
9535	GMFG	2.79361	0.00521252
23163	GGA3	2.79341	0.00521567
56925	LXN	2.7918	0.00524169
10929	SRSF8	2.79178	0.00524209
388699	LINC00302	2.79004	0.00527041
6039	RNASE6	2.78968	0.00527625
80975	TMPRSS5	2.78906	0.00528631
55080	TAPBPL	2.78877	0.005291
5373	PMM2	2.78766	0.00530925
11118	BTN3A2	2.78591	0.00533799
54606	DDX56	2.78566	0.00534216
57596	BEGAIN	2.78542	0.00534611
29090	TIMM21	2.78508	0.00535163
1119	CHKA	2.78381	0.0053727
26270	FBXO6	2.78319	0.00538288
8669	EIF3J	2.78283	0.00538896
23060	ZNF609	2.78252	0.00539401
92922	CCDC102A	2.78153	0.00541048
9499	MYOT	2.78125	0.00541521
113802	HENMT1	2.78091	0.00542087
23220	DTX4	2.78072	0.00542398
6389	SDHA	2.78044	0.00542868
3797	KIF3C	2.78033	0.0054306
105	ADARB2	2.78003	0.00543563
23052	ENDOD1	2.77963	0.00544228
23022	PALLD	2.77959	0.00544294
1944	EFNA3	2.77909	0.00545138
55968	NSFL1C	2.77751	0.00547798
9843	HEPH	2.77747	0.00547862
26503	SLC17A5	2.77741	0.00547966
9283	GPR37L1	2.77492	0.00552179
4968	OGG1	2.77475	0.0055246
4828	NMB	2.77362	0.00554386
115708	TRMT61A	2.77272	0.00555919
2906	GRIN2D	2.76733	0.00565189
65985	AACS	2.76536	0.00568614
339483	MTMR9LP	2.76532	0.00568688
400569	MED11	2.76508	0.00569116
55954	ZMAT5	2.76191	0.00574657
780	DDR1	2.76019	0.00577706
90990	KIFC2	2.76014	0.00577783
100129516	LINC02012	2.75984	0.00578311
3614	IMPDH1	2.75752	0.0058244
25855	BRMS1	2.75705	0.00583276
8508	NIPSNAP1	2.75688	0.00583582
58485	TRAPPC1	2.75682	0.00583687
943	TNFRSF8	2.75602	0.00585111
29911	HOOK2	2.75567	0.00585746
118432	RPL29P2	2.75433	0.0058815
348	APOE	2.75419	0.00588404
10181	RBM5	2.75295	0.00590627
5359	PLSCR1	2.75292	0.00590685
89894	TMEM116	2.75287	0.0059078
27146	FAM184B	2.75198	0.00592383
440503	PLIN5	2.75146	0.00593323
79932	KIAA0319L	2.75031	0.00595404
7360	UGP2	2.7492	0.00597431
144348	ZNF664	2.74862	0.00598495
10184	LHFPL2	2.74844	0.00598825
55153	SDAD1	2.74591	0.00603447
4047	LSS	2.74527	0.00604625
1819	DRG2	2.74518	0.00604797
5709	PSMD3	2.74421	0.00606586
7184	HSP90B1	2.74336	0.00608159
6154	RPL26	2.74283	0.00609149
9911	TMCC2	2.74272	0.0060935
7275	TUB	2.74181	0.00611035
57099	AVEN	2.74171	0.00611222
401562	LCNL1	2.74142	0.0061176
375	ARF1	2.7405	0.00613487
85449	KIAA1755	2.74045	0.0061358
6837	MED22	2.73965	0.00615072
760	CA2	2.73855	0.00617126
64147	KIF9	2.73836	0.00617485
285093	RTP5	2.73757	0.00618978
79626	TNFAIP8L2	2.73736	0.00619369
5173	PDYN	2.73669	0.00620633
401149	LINC01061	2.73596	0.0062201
4829	NMBR	2.73586	0.00622195
7386	UQCRFS1	2.73568	0.00622543
9131	AIFM1	2.73519	0.00623471
285550	FAM200B	2.73336	0.00626942
477	ATP1A2	2.73317	0.00627292
3801	KIFC3	2.73285	0.00627904
5833	PCYT2	2.73193	0.00629674
537	ATP6AP1	2.73142	0.0063065
55780	ERMARD	2.73096	0.00631528
84232	MAF1	2.73026	0.00632864
91252	SLC39A13	2.73019	0.00632996
26118	WSB1	2.72948	0.00634356
55788	LMBRD1	2.72917	0.00634965
9377	COX5A	2.72862	0.00636029
54209	TREM2	2.72814	0.00636943
6206	RPS12	2.72798	0.0063725
80222	TARS2	2.72633	0.0064045
4709	NDUFB3	2.72609	0.00640911
1841	DTYMK	2.72559	0.00641883
51088	KLHL5	2.72411	0.00644774
22998	LIMCH1	2.72341	0.00646147
29101	SSU72	2.72334	0.00646285
1687	GSDME	2.72298	0.00646988
3126	HLA-DRB4	2.72279	0.00647357
7086	TKT	2.72133	0.00650215
3074	HEXB	2.71721	0.00658361
79641	ROGDI	2.71697	0.00658853
84967	LSM10	2.71675	0.0065929
386618	KCTD4	2.71654	0.00659706
51639	SF3B6	2.71645	0.00659881
5287	PIK3C2B	2.71641	0.00659972
154791	FMC1	2.71457	0.00663644
100506012	PPP5D1	2.71425	0.00664279
23310	NCAPD3	2.7137	0.00665384
4708	NDUFB2	2.71341	0.00665973
23560	GTPBP4	2.71187	0.00669064
151507	MSL3P1	2.71175	0.0066932
2039	DMTN	2.71141	0.00669993
56681	SAR1A	2.71105	0.00670719
119504	ANAPC16	2.7079	0.00677126
23031	MAST3	2.70527	0.00682505
387263	C6orf120	2.70336	0.00686446
51027	BOLA1	2.70288	0.00687434
59284	CACNG7	2.70079	0.00691782
51307	FAM53C	2.70072	0.0069192
6878	TAF6	2.69999	0.00693429
3730	ANOS1	2.69942	0.00694629
8567	MADD	2.69919	0.0069511
23192	ATG4B	2.69812	0.00697357
122416	ANKRD9	2.69721	0.00699257
1398	CRK	2.6971	0.00699488
3163	HMOX2	2.69615	0.00701495
66035	SLC2A11	2.69579	0.00702259
377	ARF3	2.69507	0.00703761
56995	TULP4	2.69443	0.00705117
84317	CCDC115	2.69433	0.00705342
285908	LINC00174	2.69378	0.00706503
8666	EIF3G	2.6932	0.00707729
10897	YIF1A	2.69292	0.00708317
57060	PCBP4	2.69288	0.00708413
56901	NDUFA4L2	2.6922	0.00709853
5797	PTPRM	2.69208	0.00710111
79776	ZFHX4	2.68995	0.00714664
51117	COQ4	2.68843	0.00717917
10785	WDR4	2.68544	0.00724367
321	APBA2	2.68338	0.00728852
2539	G6PD	2.68306	0.00729548
23265	EXOC7	2.68083	0.00734428
994	CDC25B	2.68	0.00736265
2537	IFI6	2.67996	0.00736338
51019	WASHC3	2.67977	0.00736756
87178	PNPT1	2.67967	0.00736987
84837	ARHGAP5-AS1	2.67836	0.00739867
101929322	LOC101929322	2.67809	0.0074047
22921	MSRB2	2.67801	0.00740638
51154	MRTO4	2.67708	0.00742697
10856	RUVBL2	2.67643	0.00744145
10632	ATP5MG	2.67488	0.00747601
170622	COMMD6	2.6731	0.0075156
[truncated: 13,409 more rows]
